# Supplementary material for: Bambusuril analogs based on alternating glycoluril and xylylene units
Source: Beilstein J Org Chem. 2019 Jun 11;15:1268–74. doi: 10.3762/bjoc.15.124 (PMC6604679; doi:10.3762/bjoc.15.124)
Supplement: File 2 — CIF data for compound 1b-1. [file Beilstein_J_Org_Chem-15-1268-s002.cif]

 
data_0117cc
 
_audit_creation_method            'SHELXL-2014/7'
_shelx_SHELXL_version_number      '2014/7'
_chemical_name_systematic         ?
_chemical_name_common             ?
_chemical_melting_point           ?
_chemical_formula_moiety          ?
_chemical_formula_sum
 'C30 H36 Cl4 N8 O4' 
_chemical_formula_weight          714.47

loop_
 _atom_type_symbol
 _atom_type_description
 _atom_type_scat_dispersion_real
 _atom_type_scat_dispersion_imag
 _atom_type_scat_source
 'C'  'C'   0.0033   0.0016
 'International Tables Vol C Tables 4.2.6.8 and 6.1.1.4'
 'H'  'H'   0.0000   0.0000
 'International Tables Vol C Tables 4.2.6.8 and 6.1.1.4'
 'N'  'N'   0.0061   0.0033
 'International Tables Vol C Tables 4.2.6.8 and 6.1.1.4'
 'O'  'O'   0.0106   0.0060
 'International Tables Vol C Tables 4.2.6.8 and 6.1.1.4'
 'Cl'  'Cl'   0.1484   0.1585
 'International Tables Vol C Tables 4.2.6.8 and 6.1.1.4'
 
_space_group_crystal_system       orthorhombic
_space_group_IT_number            29
_space_group_name_H-M_alt         'P c a 21'
_space_group_name_Hall            'P 2c -2ac'
 
_shelx_space_group_comment
;
The symmetry employed for this shelxl refinement is uniquely defined
by the following loop, which should always be used as a source of
symmetry information in preference to the above space-group names.
They are only intended as comments.
;
 
loop_
 _space_group_symop_operation_xyz
 'x, y, z'
 '-x, -y, z+1/2'
 'x+1/2, -y, z'
 '-x+1/2, y, z+1/2'
 
_cell_length_a                    30.482(10)
_cell_length_b                    9.034(3)
_cell_length_c                    22.961(7)
_cell_angle_alpha                 90
_cell_angle_beta                  90
_cell_angle_gamma                 90
_cell_volume                      6323(4)
_cell_formula_units_Z             8
_cell_measurement_temperature     120(2)
_cell_measurement_reflns_used           26970
_cell_measurement_theta_min             1.1
_cell_measurement_theta_max             27.5

_exptl_absorpt_correction_type          'Multi-scan'
_exptl_absorpt_correction_T_max         1.000
_exptl_absorpt_correction_T_min         0.501

_diffrn_source                          'Rotating Anode'
_diffrn_radiation_monochromator         'Multilayer'
_diffrn_measurement_specimen_support    'Fiber'
_diffrn_detector                        'CCD'
_diffrn_measurement_device
;
AFC11 (Right): Eulerian 3 circle
;
_diffrn_measurement_device_type
;
Rigaku Saturn944+ (2x2 bin mode)
;
_diffrn_detector_area_resol_mean        22.2222
_diffrn_measurement_method              'profile data from \w-scans'

_exptl_absorpt_process_details
;
CrystalClear-SM Expert 2.1 b32 (Rigaku, 2014)
;


 
_exptl_crystal_description        prism

_exptl_crystal_colour             ?
_exptl_crystal_density_meas       ?
_exptl_crystal_density_method     ?
_exptl_crystal_density_diffrn     1.501          
_exptl_crystal_F_000              2976
_exptl_transmission_factor_min    ?
_exptl_transmission_factor_max    ?
_exptl_crystal_size_max           0.180
_exptl_crystal_size_mid           0.130
_exptl_crystal_size_min           0.100
_exptl_absorpt_coefficient_mu     0.426
_shelx_estimated_absorpt_T_min    0.927
_shelx_estimated_absorpt_T_max    0.959
_exptl_absorpt_special_details    ?
_diffrn_ambient_temperature       120(2)
_diffrn_radiation_wavelength      0.71073
_diffrn_radiation_type            MoK\a
_diffrn_reflns_number             19956
_diffrn_reflns_av_unetI/netI      0.0406
_diffrn_reflns_av_R_equivalents   0.0415
_diffrn_reflns_limit_h_min        -36
_diffrn_reflns_limit_h_max        34
_diffrn_reflns_limit_k_min        -10
_diffrn_reflns_limit_k_max        10
_diffrn_reflns_limit_l_min        -27
_diffrn_reflns_limit_l_max        20
_diffrn_reflns_theta_min          1.336
_diffrn_reflns_theta_max          24.995
_diffrn_reflns_theta_full         24.995
_diffrn_measured_fraction_theta_max   0.996
_diffrn_measured_fraction_theta_full  0.996
_diffrn_reflns_Laue_measured_fraction_max    0.996
_diffrn_reflns_Laue_measured_fraction_full   0.996
_diffrn_reflns_point_group_measured_fraction_max   0.859
_diffrn_reflns_point_group_measured_fraction_full  0.859
_reflns_number_total              9563
_reflns_number_gt                 9004
_reflns_threshold_expression      'I > 2\s(I)'
_reflns_Friedel_coverage          0.677
_reflns_Friedel_fraction_max      0.713
_reflns_Friedel_fraction_full     0.713
 
_reflns_special_details
;
 Reflections were merged by SHELXL according to the crystal
 class for the calculation of statistics and refinement.
 
 _reflns_Friedel_fraction is defined as the number of unique
 Friedel pairs measured divided by the number that would be
 possible theoretically, ignoring centric projections and
 systematic absences.
;
 
_computing_data_collection        ?
_computing_cell_refinement        ?
_computing_data_reduction         ?
_computing_structure_solution     ?
_computing_structure_refinement 'SHELXL-2014/7 (Sheldrick, 2014)'
_computing_molecular_graphics     ?
_computing_publication_material   ?
_refine_special_details           ?
_refine_ls_structure_factor_coef  Fsqd
_refine_ls_matrix_type            full
_refine_ls_weighting_scheme       calc
_refine_ls_weighting_details
'w=1/[\s^2^(Fo^2^)+(0.0740P)^2^+2.8000P] where P=(Fo^2^+2Fc^2^)/3'
_atom_sites_solution_primary      ?
_atom_sites_solution_secondary    ?
_atom_sites_solution_hydrogens    geom
_refine_ls_hydrogen_treatment     constr
_refine_ls_extinction_method      none
_refine_ls_extinction_coef        .
_refine_ls_abs_structure_details
;
 Flack x determined using 3402 quotients [(I+)-(I-)]/[(I+)+(I-)]
 (Parsons, Flack and Wagner, Acta Cryst. B69 (2013) 249-259).
;
_refine_ls_abs_structure_Flack    0.14(3)
_chemical_absolute_configuration  ?
_refine_ls_number_reflns          9563
_refine_ls_number_parameters      837
_refine_ls_number_restraints      745
_refine_ls_R_factor_all           0.0470
_refine_ls_R_factor_gt            0.0445
_refine_ls_wR_factor_ref          0.1198
_refine_ls_wR_factor_gt           0.1178
_refine_ls_goodness_of_fit_ref    1.031
_refine_ls_restrained_S_all       1.000
_refine_ls_shift/su_max           0.000
_refine_ls_shift/su_mean          0.000
 
loop_
 _atom_site_label
 _atom_site_type_symbol
 _atom_site_fract_x
 _atom_site_fract_y
 _atom_site_fract_z
 _atom_site_U_iso_or_equiv
 _atom_site_adp_type
 _atom_site_occupancy
 _atom_site_site_symmetry_order  
 _atom_site_calc_flag
 _atom_site_refinement_flags_posn
 _atom_site_refinement_flags_adp
 _atom_site_refinement_flags_occupancy
 _atom_site_disorder_assembly
 _atom_site_disorder_group
O1A O 0.22916(9) 0.5909(3) 0.50220(15) 0.0250(7) Uani 1 1 d . U . . .
O2A O 0.37195(9) 0.9470(3) 0.61888(15) 0.0270(7) Uani 1 1 d . U . . .
N1A N 0.27628(11) 0.7822(3) 0.48676(17) 0.0211(7) Uani 1 1 d . U . . .
N2A N 0.23749(11) 0.7776(3) 0.56692(18) 0.0213(8) Uani 1 1 d . U . . .
N3A N 0.29794(11) 0.9002(4) 0.61599(17) 0.0213(7) Uani 1 1 d . U . . .
N4A N 0.33483(10) 0.9168(4) 0.53403(17) 0.0192(7) Uani 1 1 d . U . . .
C1A C 0.24605(13) 0.7054(4) 0.5173(2) 0.0206(9) Uani 1 1 d . U . . .
C2A C 0.28939(13) 0.9134(4) 0.5165(2) 0.0192(8) Uani 1 1 d . U . . .
H2A H 0.2815 1.0037 0.4935 0.023 Uiso 1 1 calc R U . . .
C3A C 0.26389(12) 0.9071(4) 0.5730(2) 0.0197(8) Uani 1 1 d . U . . .
H3A H 0.2453 0.9974 0.5782 0.024 Uiso 1 1 calc R U . . .
C4A C 0.33835(13) 0.9252(4) 0.5922(2) 0.0206(9) Uani 1 1 d . U . . .
C5A C 0.28821(15) 0.7461(5) 0.4287(2) 0.0272(10) Uani 1 1 d . U . . .
H5A1 H 0.2738 0.6519 0.4178 0.033 Uiso 1 1 calc R U . . .
H5A2 H 0.3203 0.7300 0.4271 0.033 Uiso 1 1 calc R U . . .
C6A C 0.27625(14) 0.8608(4) 0.3850(2) 0.0224(9) Uani 1 1 d . U . . .
C7A C 0.30217(14) 0.8792(5) 0.3371(2) 0.0281(9) Uani 1 1 d . U . . .
H7A H 0.3277 0.8202 0.3322 0.034 Uiso 1 1 calc R U . . .
C8A C 0.29136(15) 0.9825(6) 0.2962(2) 0.0299(10) Uani 1 1 d . U . . .
H8A H 0.3090 0.9943 0.2624 0.036 Uiso 1 1 calc R U . . .
C9A C 0.25491(15) 1.0691(5) 0.3041(2) 0.0269(9) Uani 1 1 d . U . . .
H9A H 0.2477 1.1414 0.2756 0.032 Uiso 1 1 calc R U . . .
C10A C 0.22887(13) 1.0538(4) 0.35183(19) 0.0199(8) Uani 1 1 d . U . . .
C11A C 0.23938(13) 0.9472(4) 0.3917(2) 0.0211(9) Uani 1 1 d . U . . .
H11A H 0.2209 0.9326 0.4245 0.025 Uiso 1 1 calc R U . . .
C12A C 0.18987(14) 1.1525(5) 0.3614(2) 0.0228(9) Uani 1 1 d . U . . .
H12A H 0.1939 1.2446 0.3386 0.027 Uiso 1 1 calc R U . . .
H12B H 0.1633 1.1022 0.3466 0.027 Uiso 1 1 calc R U . . .
C13A C 0.28915(15) 0.9260(5) 0.6756(2) 0.0318(11) Uani 1 1 d . U . . .
H13A H 0.3169 0.9378 0.6967 0.048 Uiso 1 1 calc R U . . .
H13B H 0.2729 0.8418 0.6917 0.048 Uiso 1 1 calc R U . . .
H13C H 0.2716 1.0162 0.6797 0.048 Uiso 1 1 calc R U . . .
C14A C 0.36799(14) 0.9780(5) 0.4970(2) 0.0299(10) Uani 1 1 d . U . . .
H14A H 0.3622 1.0836 0.4909 0.045 Uiso 1 1 calc R U . . .
H14B H 0.3677 0.9266 0.4594 0.045 Uiso 1 1 calc R U . . .
H14C H 0.3968 0.9658 0.5153 0.045 Uiso 1 1 calc R U . . .
O1B O 0.12486(9) 1.0362(3) 0.43690(15) 0.0225(6) Uani 1 1 d . U . . .
O2B O 0.29472(9) 1.2512(3) 0.54474(15) 0.0252(7) Uani 1 1 d . U . . .
N1B N 0.15028(10) 1.1956(3) 0.50514(17) 0.0180(7) Uani 1 1 d . U . . .
N2B N 0.18326(10) 1.1900(3) 0.42065(16) 0.0180(7) Uani 1 1 d . U . . .
N3B N 0.25185(11) 1.2699(4) 0.46429(17) 0.0193(7) Uani 1 1 d . U . . .
N4B N 0.21926(11) 1.2676(4) 0.54906(17) 0.0204(7) Uani 1 1 d . U . . .
C1B C 0.15023(12) 1.1316(4) 0.4528(2) 0.0183(8) Uani 1 1 d . U . . .
C2B C 0.18436(12) 1.3054(4) 0.5102(2) 0.0181(8) Uani 1 1 d . U . . .
H2B H 0.1720 1.4053 0.5193 0.022 Uiso 1 1 calc R U . . .
C3B C 0.20673(13) 1.3034(4) 0.45102(19) 0.0181(8) Uani 1 1 d . U . . .
H3B H 0.2039 1.4011 0.4309 0.022 Uiso 1 1 calc R U . . .
C4B C 0.25870(13) 1.2648(4) 0.5213(2) 0.0193(8) Uani 1 1 d . U . . .
C5B C 0.11677(13) 1.1723(4) 0.5474(2) 0.0210(9) Uani 1 1 d . U . . .
H5B1 H 0.0894 1.1440 0.5271 0.025 Uiso 1 1 calc R U . . .
H5B2 H 0.1112 1.2665 0.5681 0.025 Uiso 1 1 calc R U . . .
C6B C 0.12781(12) 1.0553(4) 0.5911(2) 0.0191(8) Uani 1 1 d . U . . .
C7B C 0.10667(13) 1.0544(4) 0.6434(2) 0.0230(9) Uani 1 1 d . U . . .
H7B H 0.0852 1.1274 0.6518 0.028 Uiso 1 1 calc R U . . .
C8B C 0.11645(15) 0.9487(5) 0.6835(2) 0.0266(9) Uani 1 1 d . U . . .
H8B H 0.1010 0.9457 0.7194 0.032 Uiso 1 1 calc R U . . .
C9B C 0.14869(14) 0.8460(5) 0.6721(2) 0.0245(9) Uani 1 1 d . U . . .
H9B H 0.1561 0.7748 0.7009 0.029 Uiso 1 1 calc R U . . .
C10B C 0.17013(12) 0.8450(4) 0.6201(2) 0.0178(8) Uani 1 1 d . U . . .
C11B C 0.15919(12) 0.9497(4) 0.5794(2) 0.0183(8) Uani 1 1 d . U . . .
H11B H 0.1735 0.9495 0.5426 0.022 Uiso 1 1 calc R U . . .
C12B C 0.20466(13) 0.7312(4) 0.6079(2) 0.0215(9) Uani 1 1 d . U . . .
H12C H 0.2193 0.7049 0.6450 0.026 Uiso 1 1 calc R U . . .
H12D H 0.1903 0.6408 0.5928 0.026 Uiso 1 1 calc R U . . .
C13B C 0.28723(13) 1.3044(5) 0.4249(2) 0.0246(9) Uani 1 1 d . U . . .
H13D H 0.2816 1.4002 0.4063 0.037 Uiso 1 1 calc R U . . .
H13E H 0.2893 1.2273 0.3950 0.037 Uiso 1 1 calc R U . . .
H13F H 0.3149 1.3091 0.4467 0.037 Uiso 1 1 calc R U . . .
C14B C 0.21649(15) 1.2977(5) 0.6095(2) 0.0266(10) Uani 1 1 d . U . . .
H14D H 0.2449 1.2777 0.6278 0.040 Uiso 1 1 calc R U . . .
H14E H 0.1940 1.2344 0.6271 0.040 Uiso 1 1 calc R U . . .
H14F H 0.2086 1.4018 0.6153 0.040 Uiso 1 1 calc R U . . .
O1C O 0.51783(9) 0.9033(3) 0.49693(15) 0.0242(7) Uani 1 1 d . U . . .
O2C O 0.37226(9) 0.5525(4) 0.38564(16) 0.0287(7) Uani 1 1 d . U . . .
N1C N 0.46994(11) 0.7165(3) 0.51509(17) 0.0198(7) Uani 1 1 d . U . . .
N2C N 0.50752(10) 0.7135(3) 0.43399(17) 0.0181(7) Uani 1 1 d . U . . .
N3C N 0.44690(11) 0.5852(4) 0.38832(17) 0.0209(7) Uani 1 1 d . U . . .
N4C N 0.41001(11) 0.5856(4) 0.47005(17) 0.0204(7) Uani 1 1 d . U . . .
C1C C 0.50014(13) 0.7891(4) 0.4831(2) 0.0185(8) Uani 1 1 d . U . . .
C2C C 0.45521(12) 0.5840(4) 0.4878(2) 0.0184(8) Uani 1 1 d . U . . .
H2C H 0.4620 0.4949 0.5120 0.022 Uiso 1 1 calc R U . . .
C3C C 0.48109(12) 0.5833(4) 0.4307(2) 0.0173(8) Uani 1 1 d . U . . .
H3C H 0.4995 0.4922 0.4271 0.021 Uiso 1 1 calc R U . . .
C4C C 0.40630(13) 0.5716(4) 0.4122(2) 0.0198(8) Uani 1 1 d . U . . .
C5C C 0.45642(15) 0.7646(4) 0.5711(2) 0.0251(9) Uani 1 1 d . U . . .
H5C1 H 0.4246 0.7867 0.5699 0.030 Uiso 1 1 calc R U . . .
H5C2 H 0.4719 0.8578 0.5806 0.030 Uiso 1 1 calc R U . . .
C6C C 0.46470(13) 0.6564(4) 0.6179(2) 0.0213(8) Uani 1 1 d . U . . .
C7C C 0.43656(14) 0.6490(5) 0.6637(2) 0.0254(9) Uani 1 1 d . U . . .
H7C H 0.4117 0.7125 0.6648 0.030 Uiso 1 1 calc R U . . .
C8C C 0.44355(15) 0.5516(5) 0.7079(2) 0.0296(10) Uani 1 1 d . U . . .
H8C H 0.4246 0.5498 0.7407 0.035 Uiso 1 1 calc R U . . .
C9C C 0.47862(15) 0.4555(5) 0.7044(2) 0.0262(9) Uani 1 1 d . U . . .
H9C H 0.4831 0.3850 0.7345 0.031 Uiso 1 1 calc R U . . .
C10C C 0.50689(13) 0.4595(4) 0.6587(2) 0.0222(9) Uani 1 1 d . U . . .
C11C C 0.50051(14) 0.5615(4) 0.6160(2) 0.0215(8) Uani 1 1 d . U . . .
H11C H 0.5207 0.5679 0.5845 0.026 Uiso 1 1 calc R U . . .
C12C C 0.54493(14) 0.3530(5) 0.6545(2) 0.0234(9) Uani 1 1 d . U . . .
H12E H 0.5711 0.3995 0.6723 0.028 Uiso 1 1 calc R U . . .
H12F H 0.5379 0.2631 0.6774 0.028 Uiso 1 1 calc R U . . .
C13C C 0.45495(16) 0.5654(6) 0.3287(2) 0.0316(10) Uani 1 1 d . U . . .
H13G H 0.4275 0.5395 0.3089 0.047 Uiso 1 1 calc R U . . .
H13H H 0.4763 0.4855 0.3233 0.047 Uiso 1 1 calc R U . . .
H13I H 0.4666 0.6573 0.3122 0.047 Uiso 1 1 calc R U . . .
C14C C 0.37616(14) 0.5312(5) 0.5082(2) 0.0286(10) Uani 1 1 d . U . . .
H14G H 0.3477 0.5366 0.4883 0.043 Uiso 1 1 calc R U . . .
H14H H 0.3753 0.5917 0.5436 0.043 Uiso 1 1 calc R U . . .
H14I H 0.3824 0.4281 0.5186 0.043 Uiso 1 1 calc R U . . .
O1D O 0.61428(9) 0.4645(3) 0.58428(15) 0.0233(7) Uani 1 1 d . U . . .
O2D O 0.44963(10) 0.2420(3) 0.46493(16) 0.0257(7) Uani 1 1 d . U . . .
N1D N 0.59156(10) 0.3032(3) 0.51507(17) 0.0183(7) Uani 1 1 d . U . . .
N2D N 0.55518(10) 0.3109(4) 0.59689(17) 0.0186(7) Uani 1 1 d . U . . .
N3D N 0.48866(11) 0.2290(4) 0.54857(17) 0.0204(7) Uani 1 1 d . U . . .
N4D N 0.52486(11) 0.2259(4) 0.46625(17) 0.0195(7) Uani 1 1 d . U . . .
C1D C 0.58959(12) 0.3686(4) 0.5671(2) 0.0190(8) Uani 1 1 d . U . . .
C2D C 0.55837(12) 0.1918(4) 0.5082(2) 0.0185(8) Uani 1 1 d . U . . .
H2D H 0.5715 0.0921 0.5011 0.022 Uiso 1 1 calc R U . . .
C3D C 0.53323(13) 0.1961(4) 0.5655(2) 0.0193(8) Uani 1 1 d . U . . .
H3D H 0.5351 0.0993 0.5865 0.023 Uiso 1 1 calc R U . . .
C4D C 0.48451(13) 0.2310(4) 0.4904(2) 0.0194(8) Uani 1 1 d . U . . .
C5D C 0.62723(12) 0.3222(4) 0.4756(2) 0.0204(8) Uani 1 1 d . U . . .
H5D1 H 0.6349 0.2249 0.4586 0.025 Uiso 1 1 calc R U . . .
H5D2 H 0.6531 0.3584 0.4975 0.025 Uiso 1 1 calc R U . . .
C6D C 0.61755(12) 0.4279(4) 0.4274(2) 0.0184(8) Uani 1 1 d . U . . .
C7D C 0.64032(14) 0.4158(5) 0.3765(2) 0.0237(9) Uani 1 1 d . U . . .
H7D H 0.6622 0.3417 0.3723 0.028 Uiso 1 1 calc R U . . .
C8D C 0.63168(14) 0.5097(5) 0.3321(2) 0.0256(9) Uani 1 1 d . U . . .
H8D H 0.6475 0.5017 0.2966 0.031 Uiso 1 1 calc R U . . .
C9D C 0.59981(13) 0.6174(5) 0.3384(2) 0.0231(9) Uani 1 1 d . U . . .
H9D H 0.5938 0.6829 0.3070 0.028 Uiso 1 1 calc R U . . .
C10D C 0.57703(12) 0.6305(4) 0.38884(19) 0.0183(8) Uani 1 1 d . U . . .
C11D C 0.58664(12) 0.5381(4) 0.4336(2) 0.0168(8) Uani 1 1 d . U . . .
H11D H 0.5719 0.5496 0.4698 0.020 Uiso 1 1 calc R U . . .
C12D C 0.54264(13) 0.7496(4) 0.3948(2) 0.0199(9) Uani 1 1 d . U . . .
H12G H 0.5570 0.8415 0.4085 0.024 Uiso 1 1 calc R U . . .
H12H H 0.5301 0.7700 0.3558 0.024 Uiso 1 1 calc R U . . .
C13D C 0.45181(13) 0.1999(5) 0.5855(2) 0.0262(10) Uani 1 1 d . U . . .
H13J H 0.4246 0.2212 0.5644 0.039 Uiso 1 1 calc R U . . .
H13K H 0.4535 0.2629 0.6202 0.039 Uiso 1 1 calc R U . . .
H13L H 0.4521 0.0956 0.5973 0.039 Uiso 1 1 calc R U . . .
C14D C 0.53046(15) 0.1884(5) 0.4063(2) 0.0258(9) Uani 1 1 d . U . . .
H14J H 0.5017 0.1795 0.3877 0.039 Uiso 1 1 calc R U . . .
H14K H 0.5461 0.0940 0.4033 0.039 Uiso 1 1 calc R U . . .
H14L H 0.5474 0.2661 0.3869 0.039 Uiso 1 1 calc R U . . .
C41 C 0.32128(19) 0.4197(7) 0.2801(3) 0.0459(14) Uani 1 1 d . U . . .
H41A H 0.3200 0.3115 0.2866 0.055 Uiso 1 1 calc R U . . .
H41B H 0.3361 0.4651 0.3140 0.055 Uiso 1 1 calc R U . . .
C42 C 0.40353(18) 0.1034(6) 0.3596(3) 0.0387(12) Uani 1 1 d . U . . .
H42A H 0.3712 0.0944 0.3621 0.046 Uiso 1 1 calc R U . . .
H42B H 0.4138 0.1581 0.3943 0.046 Uiso 1 1 calc R U . . .
C43 C 0.34537(16) 1.3878(5) 0.6460(2) 0.0313(10) Uani 1 1 d . U . . .
H43A H 0.3347 1.3337 0.6112 0.038 Uiso 1 1 calc R U . . .
H43B H 0.3772 1.4061 0.6408 0.038 Uiso 1 1 calc R U . . .
C44 C 0.4299(2) 1.0216(8) 0.7253(3) 0.0547(16) Uani 1 1 d . U . . .
H44A H 0.4220 0.9699 0.6887 0.066 Uiso 1 1 calc R U . . .
H44B H 0.4207 1.1262 0.7216 0.066 Uiso 1 1 calc R U . . .
Cl41 Cl 0.35200(5) 0.45554(16) 0.21729(7) 0.0498(4) Uani 1 1 d . U . . .
Cl42 Cl 0.26797(6) 0.4893(2) 0.27476(11) 0.0731(6) Uani 1 1 d . U . . .
Cl43 Cl 0.42682(5) -0.07168(14) 0.35877(8) 0.0472(4) Uani 1 1 d . U . . .
Cl44 Cl 0.41740(7) 0.19971(16) 0.29784(8) 0.0633(5) Uani 1 1 d . U . . .
Cl45 Cl 0.33737(5) 1.27949(15) 0.70721(7) 0.0463(3) Uani 1 1 d . U . . .
Cl46 Cl 0.31843(4) 1.55414(14) 0.65108(8) 0.0507(4) Uani 1 1 d . U . . .
Cl47 Cl 0.40225(7) 0.9409(3) 0.78284(9) 0.0866(7) Uani 1 1 d . U . . .
Cl48 Cl 0.48626(6) 1.0135(3) 0.73508(14) 0.0973(9) Uani 1 1 d . U . . .
 
loop_
 _atom_site_aniso_label
 _atom_site_aniso_U_11
 _atom_site_aniso_U_22
 _atom_site_aniso_U_33
 _atom_site_aniso_U_23
 _atom_site_aniso_U_13
 _atom_site_aniso_U_12
O1A 0.0244(14) 0.0093(12) 0.041(2) -0.0079(13) -0.0044(13) -0.0005(10)
O2A 0.0170(14) 0.0314(16) 0.0326(19) -0.0060(14) -0.0033(12) -0.0011(11)
N1A 0.0256(16) 0.0098(15) 0.028(2) -0.0017(14) -0.0038(14) -0.0009(12)
N2A 0.0190(16) 0.0091(14) 0.036(2) -0.0027(14) -0.0003(14) -0.0012(12)
N3A 0.0175(15) 0.0188(16) 0.028(2) -0.0027(15) 0.0008(13) -0.0004(12)
N4A 0.0163(15) 0.0143(16) 0.027(2) 0.0002(14) 0.0004(13) -0.0008(12)
C1A 0.0185(18) 0.0088(17) 0.034(2) -0.0009(16) -0.0074(16) 0.0033(14)
C2A 0.0199(18) 0.0098(17) 0.028(2) -0.0024(15) -0.0036(15) 0.0007(14)
C3A 0.0175(18) 0.0082(16) 0.034(2) -0.0034(16) -0.0001(15) -0.0003(13)
C4A 0.0195(18) 0.0107(17) 0.032(2) -0.0016(16) -0.0024(16) 0.0035(13)
C5A 0.030(2) 0.0160(19) 0.036(3) -0.0049(18) 0.0005(18) 0.0055(16)
C6A 0.0242(19) 0.0165(19) 0.027(2) -0.0057(17) 0.0000(16) 0.0010(15)
C7A 0.026(2) 0.027(2) 0.030(2) -0.0117(19) 0.0004(17) 0.0031(17)
C8A 0.030(2) 0.038(2) 0.023(2) -0.0061(19) 0.0053(18) -0.0032(19)
C9A 0.029(2) 0.027(2) 0.025(2) -0.0029(18) -0.0029(18) -0.0029(16)
C10A 0.0199(19) 0.0167(18) 0.023(2) -0.0067(16) -0.0037(15) -0.0031(14)
C11A 0.0205(19) 0.0156(18) 0.027(2) -0.0047(16) 0.0016(16) -0.0014(14)
C12A 0.0226(19) 0.0201(19) 0.026(2) 0.0016(17) -0.0042(16) 0.0020(16)
C13A 0.030(2) 0.033(2) 0.032(3) -0.012(2) 0.0040(19) -0.0046(18)
C14A 0.022(2) 0.031(2) 0.037(3) 0.006(2) 0.0049(18) -0.0030(17)
O1B 0.0215(13) 0.0110(13) 0.0349(19) -0.0033(12) -0.0038(12) -0.0019(11)
O2B 0.0216(14) 0.0202(15) 0.0340(19) -0.0037(13) -0.0073(12) 0.0004(11)
N1B 0.0188(15) 0.0070(14) 0.028(2) -0.0012(13) -0.0010(13) -0.0017(11)
N2B 0.0185(16) 0.0121(15) 0.0234(19) -0.0010(13) -0.0038(13) -0.0011(12)
N3B 0.0176(15) 0.0140(15) 0.0264(19) -0.0017(14) -0.0014(13) -0.0007(13)
N4B 0.0215(16) 0.0149(16) 0.0247(19) -0.0025(14) -0.0014(14) -0.0013(13)
C1B 0.0152(17) 0.0115(17) 0.028(2) 0.0013(16) -0.0034(15) 0.0040(14)
C2B 0.0202(17) 0.0074(17) 0.027(2) -0.0020(15) -0.0009(16) -0.0012(13)
C3B 0.0210(18) 0.0058(16) 0.027(2) -0.0005(15) -0.0006(15) -0.0006(13)
C4B 0.0231(19) 0.0045(16) 0.030(2) -0.0036(16) -0.0032(16) -0.0028(14)
C5B 0.0177(18) 0.0125(18) 0.033(2) -0.0028(17) 0.0016(16) 0.0016(14)
C6B 0.0191(18) 0.0076(16) 0.031(2) 0.0002(15) -0.0008(16) -0.0022(13)
C7B 0.0225(19) 0.0183(19) 0.028(2) -0.0048(17) 0.0042(16) -0.0009(15)
C8B 0.030(2) 0.023(2) 0.027(2) -0.0018(18) 0.0031(18) -0.0055(16)
C9B 0.031(2) 0.018(2) 0.024(2) 0.0020(17) -0.0032(17) -0.0056(16)
C10B 0.0190(17) 0.0090(16) 0.025(2) 0.0003(15) -0.0046(15) -0.0039(14)
C11B 0.0164(17) 0.0157(17) 0.023(2) -0.0024(16) 0.0005(15) -0.0021(14)
C12B 0.0173(18) 0.0119(17) 0.035(3) 0.0014(17) -0.0030(16) -0.0015(14)
C13B 0.021(2) 0.022(2) 0.030(3) -0.0028(18) 0.0056(17) -0.0039(16)
C14B 0.035(2) 0.022(2) 0.023(2) -0.0027(18) -0.0004(18) -0.0037(17)
O1C 0.0252(14) 0.0093(13) 0.0381(19) -0.0026(12) -0.0054(13) -0.0027(11)
O2C 0.0186(14) 0.0325(17) 0.035(2) -0.0047(14) -0.0031(13) -0.0018(12)
N1C 0.0254(16) 0.0093(14) 0.0248(19) -0.0009(13) 0.0002(14) -0.0023(12)
N2C 0.0161(15) 0.0097(15) 0.029(2) -0.0007(13) 0.0022(13) -0.0028(11)
N3C 0.0168(15) 0.0223(17) 0.0236(19) -0.0033(14) 0.0030(13) -0.0039(12)
N4C 0.0166(15) 0.0184(16) 0.026(2) 0.0017(14) 0.0006(13) -0.0009(12)
C1C 0.0179(17) 0.0104(17) 0.027(2) 0.0038(16) -0.0024(16) 0.0019(13)
C2C 0.0196(18) 0.0094(17) 0.026(2) -0.0005(16) -0.0018(15) 0.0003(13)
C3C 0.0158(17) 0.0053(16) 0.031(2) -0.0013(15) 0.0004(15) -0.0010(12)
C4C 0.0184(18) 0.0117(17) 0.029(2) -0.0030(16) 0.0016(16) 0.0016(14)
C5C 0.035(2) 0.0132(18) 0.027(2) -0.0016(17) 0.0039(18) 0.0037(16)
C6C 0.0242(19) 0.0153(18) 0.024(2) -0.0051(16) -0.0018(16) -0.0021(15)
C7C 0.0239(19) 0.023(2) 0.029(2) -0.0037(18) 0.0002(17) 0.0016(16)
C8C 0.029(2) 0.035(2) 0.024(2) -0.002(2) 0.0052(18) -0.0009(18)
C9C 0.032(2) 0.026(2) 0.021(2) 0.0030(18) -0.0026(17) -0.0024(17)
C10C 0.0222(19) 0.0188(19) 0.026(2) -0.0032(17) -0.0062(16) -0.0030(15)
C11C 0.0248(19) 0.0182(18) 0.021(2) -0.0018(17) 0.0004(16) -0.0021(15)
C12C 0.025(2) 0.023(2) 0.022(2) 0.0005(17) -0.0062(16) 0.0005(16)
C13C 0.030(2) 0.038(3) 0.026(3) -0.008(2) 0.0043(19) -0.0031(19)
C14C 0.023(2) 0.032(2) 0.031(3) 0.004(2) 0.0055(18) -0.0039(17)
O1D 0.0225(13) 0.0131(13) 0.0344(19) -0.0012(13) -0.0059(12) -0.0029(11)
O2D 0.0230(14) 0.0193(14) 0.0348(19) -0.0049(13) -0.0088(13) 0.0008(11)
N1D 0.0168(15) 0.0095(15) 0.029(2) 0.0008(13) -0.0031(14) -0.0028(11)
N2D 0.0188(15) 0.0143(15) 0.0227(19) -0.0013(13) -0.0044(13) -0.0034(12)
N3D 0.0158(15) 0.0175(16) 0.028(2) -0.0007(15) -0.0024(13) -0.0016(12)
N4D 0.0218(16) 0.0121(15) 0.0246(19) 0.0003(14) -0.0046(14) -0.0018(13)
C1D 0.0191(18) 0.0113(17) 0.027(2) 0.0015(16) -0.0074(15) 0.0039(14)
C2D 0.0185(17) 0.0061(16) 0.031(2) 0.0012(15) -0.0036(16) -0.0008(13)
C3D 0.0219(18) 0.0105(17) 0.025(2) -0.0001(16) -0.0040(16) 0.0002(14)
C4D 0.0225(18) 0.0039(15) 0.032(2) -0.0028(16) -0.0051(16) -0.0018(13)
C5D 0.0185(18) 0.0122(17) 0.031(2) 0.0006(16) -0.0016(16) 0.0012(14)
C6D 0.0163(17) 0.0102(17) 0.029(2) -0.0022(15) 0.0003(15) -0.0039(13)
C7D 0.0215(19) 0.0192(19) 0.030(2) -0.0048(17) 0.0010(16) 0.0002(15)
C8D 0.027(2) 0.028(2) 0.022(2) -0.0083(18) 0.0061(17) -0.0001(17)
C9D 0.0234(19) 0.022(2) 0.024(2) 0.0025(17) -0.0008(16) -0.0021(16)
C10D 0.0144(17) 0.0142(18) 0.026(2) 0.0001(16) -0.0007(15) -0.0034(13)
C11D 0.0130(16) 0.0137(17) 0.024(2) -0.0009(16) 0.0009(15) -0.0012(14)
C12D 0.0174(18) 0.0127(18) 0.030(3) 0.0062(17) 0.0015(16) -0.0018(14)
C13D 0.0220(19) 0.023(2) 0.034(3) -0.0036(19) 0.0019(18) -0.0039(16)
C14D 0.031(2) 0.018(2) 0.028(2) -0.0027(18) 0.0013(18) -0.0034(16)
C41 0.050(3) 0.046(3) 0.041(3) 0.010(3) -0.015(2) -0.015(2)
C42 0.044(3) 0.029(2) 0.044(3) -0.007(2) -0.010(2) 0.003(2)
C43 0.033(2) 0.031(2) 0.030(3) -0.003(2) -0.0004(19) 0.0001(19)
C44 0.063(4) 0.059(4) 0.042(4) -0.009(3) -0.021(3) 0.005(3)
Cl41 0.0643(9) 0.0421(7) 0.0430(9) 0.0091(6) -0.0106(7) -0.0140(6)
Cl42 0.0551(9) 0.0711(11) 0.0931(16) 0.0220(11) -0.0135(9) -0.0017(8)
Cl43 0.0486(7) 0.0310(6) 0.0621(10) 0.0064(6) 0.0065(6) 0.0068(5)
Cl44 0.1105(14) 0.0313(7) 0.0480(10) 0.0050(6) -0.0073(9) -0.0006(7)
Cl45 0.0661(9) 0.0340(6) 0.0389(8) 0.0043(6) -0.0051(6) -0.0051(6)
Cl46 0.0392(7) 0.0280(6) 0.0849(12) 0.0060(7) 0.0068(7) 0.0049(5)
Cl47 0.0806(13) 0.132(2) 0.0474(11) 0.0174(11) 0.0166(9) 0.0439(13)
Cl48 0.0572(11) 0.0875(14) 0.147(3) 0.0421(15) -0.0335(13) -0.0102(10)
 
_geom_special_details
;
 All esds (except the esd in the dihedral angle between two l.s. planes)
 are estimated using the full covariance matrix.  The cell esds are taken
 into account individually in the estimation of esds in distances, angles
 and torsion angles; correlations between esds in cell parameters are only
 used when they are defined by crystal symmetry.  An approximate (isotropic)
 treatment of cell esds is used for estimating esds involving l.s. planes.
;
 
loop_
 _geom_bond_atom_site_label_1
 _geom_bond_atom_site_label_2
 _geom_bond_distance
 _geom_bond_site_symmetry_2
 _geom_bond_publ_flag
O1A C1A 1.206(5) . ?
O2A C4A 1.209(5) . ?
N1A C1A 1.350(6) . ?
N1A C2A 1.424(5) . ?
N1A C5A 1.421(6) . ?
N2A C1A 1.338(6) . ?
N2A C3A 1.426(5) . ?
N2A C12B 1.436(6) . ?
N3A C4A 1.366(6) . ?
N3A C3A 1.434(6) . ?
N3A C13A 1.413(7) . ?
N4A C4A 1.343(6) . ?
N4A C2A 1.443(5) . ?
N4A C14A 1.432(6) . ?
C2A C3A 1.514(6) . ?
C5A C6A 1.486(7) . ?
C6A C11A 1.377(6) . ?
C6A C7A 1.365(7) . ?
C7A C8A 1.364(7) . ?
C8A C9A 1.371(7) . ?
C9A C10A 1.361(7) . ?
C10A C11A 1.366(6) . ?
C10A C12A 1.503(6) . ?
C12A N2B 1.416(6) . ?
O1B C1B 1.214(5) . ?
O2B C4B 1.229(5) . ?
N1B C1B 1.335(6) . ?
N1B C5B 1.425(6) . ?
N1B C2B 1.441(5) . ?
N2B C1B 1.355(5) . ?
N2B C3B 1.431(5) . ?
N3B C4B 1.325(6) . ?
N3B C3B 1.441(5) . ?
N3B C13B 1.441(6) . ?
N4B C4B 1.361(6) . ?
N4B C14B 1.416(6) . ?
N4B C2B 1.429(5) . ?
C2B C3B 1.521(6) . ?
C5B C6B 1.496(6) . ?
C6B C11B 1.377(5) . ?
C6B C7B 1.362(6) . ?
C7B C8B 1.360(6) . ?
C8B C9B 1.376(6) . ?
C9B C10B 1.362(7) . ?
C10B C11B 1.370(6) . ?
C10B C12B 1.498(5) . ?
O1C C1C 1.207(5) . ?
O2C C4C 1.216(5) . ?
N1C C1C 1.348(5) . ?
N1C C2C 1.424(5) . ?
N1C C5C 1.418(6) . ?
N2C C1C 1.337(6) . ?
N2C C3C 1.428(5) . ?
N2C C12D 1.437(5) . ?
N3C C4C 1.359(5) . ?
N3C C3C 1.426(6) . ?
N3C C13C 1.403(6) . ?
N4C C4C 1.339(6) . ?
N4C C14C 1.440(6) . ?
N4C C2C 1.437(5) . ?
C2C C3C 1.530(6) . ?
C5C C6C 1.476(6) . ?
C6C C11C 1.388(6) . ?
C6C C7C 1.358(7) . ?
C7C C8C 1.360(7) . ?
C8C C9C 1.380(6) . ?
C9C C10C 1.357(7) . ?
C10C C11C 1.360(6) . ?
C10C C12C 1.510(6) . ?
C12C N2D 1.412(6) . ?
O1D C1D 1.214(5) . ?
O2D C4D 1.218(5) . ?
N1D C1D 1.334(6) . ?
N1D C2D 1.435(5) . ?
N1D C5D 1.426(6) . ?
N2D C1D 1.356(5) . ?
N2D C3D 1.429(5) . ?
N3D C4D 1.342(6) . ?
N3D C3D 1.444(5) . ?
N3D C13D 1.432(6) . ?
N4D C4D 1.350(6) . ?
N4D C14D 1.427(6) . ?
N4D C2D 1.438(5) . ?
C2D C3D 1.522(6) . ?
C5D C6D 1.490(6) . ?
C6D C11D 1.378(5) . ?
C6D C7D 1.364(6) . ?
C7D C8D 1.353(7) . ?
C8D C9D 1.382(6) . ?
C9D C10D 1.356(6) . ?
C10D C11D 1.356(6) . ?
C10D C12D 1.508(5) . ?
C41 Cl42 1.747(6) . ?
C41 Cl41 1.749(7) . ?
C42 Cl44 1.717(6) . ?
C42 Cl43 1.733(5) . ?
C43 Cl45 1.730(5) . ?
C43 Cl46 1.717(5) . ?
C44 Cl48 1.735(7) . ?
C44 Cl47 1.728(8) . ?
 
loop_
 _geom_angle_atom_site_label_1
 _geom_angle_atom_site_label_2
 _geom_angle_atom_site_label_3
 _geom_angle
 _geom_angle_site_symmetry_1
 _geom_angle_site_symmetry_3
 _geom_angle_publ_flag
C1A N1A C2A 111.7(4) . . ?
C1A N1A C5A 123.0(4) . . ?
C2A N1A C5A 124.7(4) . . ?
C1A N2A C3A 111.9(4) . . ?
C1A N2A C12B 123.4(3) . . ?
C3A N2A C12B 124.6(4) . . ?
C4A N3A C3A 111.8(4) . . ?
C4A N3A C13A 122.0(4) . . ?
C3A N3A C13A 121.5(4) . . ?
C4A N4A C2A 110.8(3) . . ?
C4A N4A C14A 120.9(4) . . ?
C2A N4A C14A 121.3(4) . . ?
O1A C1A N2A 125.4(4) . . ?
O1A C1A N1A 125.6(4) . . ?
N2A C1A N1A 108.9(3) . . ?
N4A C2A N1A 114.9(3) . . ?
N4A C2A C3A 104.7(3) . . ?
N1A C2A C3A 103.6(3) . . ?
N2A C3A N3A 116.1(4) . . ?
N2A C3A C2A 103.7(3) . . ?
N3A C3A C2A 102.7(3) . . ?
O2A C4A N4A 125.5(4) . . ?
O2A C4A N3A 126.1(5) . . ?
N4A C4A N3A 108.4(4) . . ?
N1A C5A C6A 114.2(4) . . ?
C11A C6A C7A 119.5(4) . . ?
C11A C6A C5A 121.4(4) . . ?
C7A C6A C5A 119.1(4) . . ?
C8A C7A C6A 119.9(4) . . ?
C7A C8A C9A 119.7(5) . . ?
C10A C9A C8A 121.4(5) . . ?
C11A C10A C9A 118.4(4) . . ?
C11A C10A C12A 120.4(4) . . ?
C9A C10A C12A 121.2(4) . . ?
C6A C11A C10A 121.1(4) . . ?
N2B C12A C10A 113.3(4) . . ?
C1B N1B C5B 123.3(3) . . ?
C1B N1B C2B 111.9(3) . . ?
C5B N1B C2B 124.3(4) . . ?
C1B N2B C3B 112.7(4) . . ?
C1B N2B C12A 122.4(3) . . ?
C3B N2B C12A 124.6(4) . . ?
C4B N3B C3B 111.5(3) . . ?
C4B N3B C13B 120.6(4) . . ?
C3B N3B C13B 122.4(4) . . ?
C4B N4B C14B 121.0(4) . . ?
C4B N4B C2B 111.7(4) . . ?
C14B N4B C2B 121.4(4) . . ?
O1B C1B N2B 125.9(4) . . ?
O1B C1B N1B 125.4(4) . . ?
N2B C1B N1B 108.7(3) . . ?
N1B C2B N4B 115.0(3) . . ?
N1B C2B C3B 104.0(3) . . ?
N4B C2B C3B 102.8(3) . . ?
N3B C3B N2B 115.5(3) . . ?
N3B C3B C2B 104.0(3) . . ?
N2B C3B C2B 102.7(3) . . ?
O2B C4B N3B 125.2(4) . . ?
O2B C4B N4B 125.8(4) . . ?
N3B C4B N4B 108.8(4) . . ?
N1B C5B C6B 113.6(3) . . ?
C11B C6B C7B 119.8(4) . . ?
C11B C6B C5B 121.0(4) . . ?
C7B C6B C5B 119.3(4) . . ?
C8B C7B C6B 119.8(4) . . ?
C9B C8B C7B 120.0(4) . . ?
C8B C9B C10B 120.9(4) . . ?
C11B C10B C9B 118.5(4) . . ?
C11B C10B C12B 121.2(4) . . ?
C9B C10B C12B 120.4(4) . . ?
C6B C11B C10B 120.9(4) . . ?
N2A C12B C10B 114.3(3) . . ?
C1C N1C C2C 112.6(4) . . ?
C1C N1C C5C 122.9(4) . . ?
C2C N1C C5C 124.4(4) . . ?
C1C N2C C3C 111.7(3) . . ?
C1C N2C C12D 122.6(3) . . ?
C3C N2C C12D 125.1(4) . . ?
C4C N3C C3C 112.9(4) . . ?
C4C N3C C13C 122.8(4) . . ?
C3C N3C C13C 122.5(4) . . ?
C4C N4C C14C 120.7(4) . . ?
C4C N4C C2C 111.2(3) . . ?
C14C N4C C2C 120.7(4) . . ?
O1C C1C N1C 125.3(4) . . ?
O1C C1C N2C 125.7(4) . . ?
N1C C1C N2C 109.0(3) . . ?
N4C C2C N1C 114.7(3) . . ?
N4C C2C C3C 104.6(3) . . ?
N1C C2C C3C 102.6(3) . . ?
N3C C3C N2C 116.0(3) . . ?
N3C C3C C2C 102.0(3) . . ?
N2C C3C C2C 104.0(3) . . ?
O2C C4C N3C 126.0(4) . . ?
O2C C4C N4C 125.6(4) . . ?
N3C C4C N4C 108.3(4) . . ?
N1C C5C C6C 114.1(3) . . ?
C11C C6C C7C 119.5(4) . . ?
C11C C6C C5C 121.3(4) . . ?
C7C C6C C5C 119.2(4) . . ?
C6C C7C C8C 120.7(4) . . ?
C9C C8C C7C 119.0(4) . . ?
C8C C9C C10C 121.4(5) . . ?
C9C C10C C11C 119.0(4) . . ?
C9C C10C C12C 121.3(4) . . ?
C11C C10C C12C 119.7(4) . . ?
C6C C11C C10C 120.5(4) . . ?
N2D C12C C10C 113.6(4) . . ?
C1D N1D C2D 112.1(4) . . ?
C1D N1D C5D 123.4(3) . . ?
C2D N1D C5D 123.5(4) . . ?
C1D N2D C3D 112.7(4) . . ?
C1D N2D C12C 122.7(3) . . ?
C3D N2D C12C 124.4(4) . . ?
C4D N3D C3D 111.1(3) . . ?
C4D N3D C13D 121.2(4) . . ?
C3D N3D C13D 122.7(4) . . ?
C4D N4D C14D 120.8(4) . . ?
C4D N4D C2D 112.3(4) . . ?
C14D N4D C2D 120.7(4) . . ?
O1D C1D N1D 125.4(4) . . ?
O1D C1D N2D 126.2(4) . . ?
N1D C1D N2D 108.4(3) . . ?
N1D C2D N4D 115.1(3) . . ?
N1D C2D C3D 104.0(3) . . ?
N4D C2D C3D 102.5(3) . . ?
N3D C3D N2D 115.3(3) . . ?
N3D C3D C2D 104.2(3) . . ?
N2D C3D C2D 102.6(3) . . ?
O2D C4D N3D 124.1(4) . . ?
O2D C4D N4D 127.0(4) . . ?
N3D C4D N4D 108.8(3) . . ?
N1D C5D C6D 113.5(3) . . ?
C11D C6D C7D 119.6(4) . . ?
C11D C6D C5D 121.4(4) . . ?
C7D C6D C5D 119.0(4) . . ?
C8D C7D C6D 119.8(4) . . ?
C7D C8D C9D 120.0(4) . . ?
C8D C9D C10D 120.7(4) . . ?
C11D C10D C9D 118.9(4) . . ?
C11D C10D C12D 121.4(4) . . ?
C9D C10D C12D 119.7(4) . . ?
C6D C11D C10D 120.9(4) . . ?
N2C C12D C10D 114.4(3) . . ?
Cl42 C41 Cl41 112.0(3) . . ?
Cl44 C42 Cl43 110.7(3) . . ?
Cl45 C43 Cl46 111.8(3) . . ?
Cl48 C44 Cl47 111.4(4) . . ?
 
loop_
 _geom_hbond_atom_site_label_D 
 _geom_hbond_atom_site_label_H 
 _geom_hbond_atom_site_label_A 
 _geom_hbond_distance_DH 
 _geom_hbond_distance_HA 
 _geom_hbond_distance_DA 
 _geom_hbond_angle_DHA 
 _geom_hbond_site_symmetry_A 
C2A H2A O2B  1.00 2.56 3.124(5) 115.7 .
C2A H2A N3B  1.00 2.66 3.622(5) 162.4 .
C3A H3A N4B  1.00 2.65 3.572(5) 152.9 .
C5A H5A2 O2C  0.99 2.45 3.256(5) 138.6 .
C12A H12B Cl47  0.99 2.87 3.846(5) 167.9 4_554
C14A H14B Cl43  0.98 2.93 3.673(5) 133.3 1_565
C2B H2B O1D  1.00 2.59 3.431(5) 141.9 3_475
C5B H5B1 O1C  0.99 2.33 3.302(5) 168.0 3_475
C5B H5B2 O1D  0.99 2.46 3.390(5) 156.2 3_475
C12B H12D O1D  0.99 2.51 3.318(5) 138.5 3_465
C2C H2C O2D  1.00 2.56 3.138(5) 116.9 .
C2C H2C N3D  1.00 2.67 3.643(5) 164.1 .
C3C H3C N4D  1.00 2.68 3.587(5) 150.7 .
C5C H5C1 O2A  0.99 2.44 3.248(5) 138.7 .
C12C H12E Cl41  0.99 2.88 3.865(5) 176.4 2_665
C13C H13I Cl43  0.98 2.93 3.459(5) 114.5 1_565
C2D H2D O1B  1.00 2.48 3.322(5) 141.4 3_565
C2D H2D O1C  1.00 2.37 2.897(5) 112.3 1_545
C5D H5D1 O1B  0.99 2.43 3.359(5) 155.9 3_565
C5D H5D2 O1A  0.99 2.37 3.263(5) 150.1 3_565
C12D H12G O1B  0.99 2.43 3.311(5) 147.3 3_575
C41 H41B O2C  0.99 2.13 3.119(7) 175.5 .
C42 H42B O2D  0.99 2.10 3.065(6) 165.8 .
C43 H43A O2B  0.99 2.09 3.051(6) 162.8 .
C44 H44A O2A  0.99 2.22 3.088(7) 145.3 .
C44 H44B Cl45  0.99 2.91 3.681(7) 135.3 .
 
_refine_diff_density_max    0.473
_refine_diff_density_min   -0.469
_refine_diff_density_rms    0.066

_shelx_res_file
;

    0117cc.res created by SHELXL-2014/7


TITL 0117_a.res in Pca2(1)
REM Old TITL 0117 in Pca2(1)
REM SHELXT solution in Pca2(1): R1 0.176, Rweak 0.015, Alpha 0.005
REM <I/s>   0.781 for  250 systematic absences,  Orientation as input
REM Flack x = -0.535 ( 0.659 ) from   585 Parsons' quotients
REM Formula found by SHELXT:  C64 N12 O16

CELL  0.71073  30.482   9.034  22.961   90.000   90.000   90.000
ZERR    8.000   0.010   0.003   0.007    0.000    0.000    0.000

LATT -1
SYMM -X, -Y, 1/2+Z
SYMM 1/2+X, -Y, Z
SYMM 1/2-X, Y, 1/2+Z
SFAC C H N O Cl
UNIT 240 288 64 32 32

L.S. 24

rem damP 1000
TEMP -153
SIZE 0.1 0.13 0.18
ACTA
OMIT 0 50

BOND
FMAP 2
PLAN 30

OMIT 0 50
RIGU

HTAB

REM Instructions for potential hydrogen bonds
HTAB C2A O2B
HTAB C2A N3B
HTAB C3A N4B
HTAB C5A O2C
EQIV $1 -x+1/2, y, z-1/2
HTAB C12A Cl47_$1
EQIV $2 x, y+1, z
HTAB C14A Cl43_$2
EQIV $3 x-1/2, -y+2, z
HTAB C2B O1D_$3
HTAB C5B O1C_$3
HTAB C5B O1D_$3
EQIV $4 x-1/2, -y+1, z
HTAB C12B O1D_$4
HTAB C2C O2D
HTAB C2C N3D
HTAB C3C N4D
HTAB C5C O2A
EQIV $5 -x+1, -y+1, z+1/2
HTAB C12C Cl41_$5
HTAB C13C Cl43_$2
EQIV $6 x+1/2, -y+1, z
HTAB C2D O1B_$6
EQIV $7 x, y-1, z
HTAB C2D O1C_$7
HTAB C5D O1B_$6
HTAB C5D O1A_$6
EQIV $8 x+1/2, -y+2, z
HTAB C12D O1B_$8
HTAB C41 O2C
HTAB C42 O2D
HTAB C43 O2B
HTAB C44 O2A
HTAB C44 Cl45

WGHT    0.074000    2.800000
FVAR       0.18248
O1A   4    0.229162    0.590895    0.502200    11.00000    0.02440    0.00927 =
         0.04141   -0.00791   -0.00438   -0.00046
O2A   4    0.371952    0.946977    0.618879    11.00000    0.01704    0.03144 =
         0.03263   -0.00598   -0.00334   -0.00114
N1A   3    0.276282    0.782231    0.486760    11.00000    0.02556    0.00979 =
         0.02797   -0.00174   -0.00375   -0.00091
N2A   3    0.237493    0.777631    0.566922    11.00000    0.01899    0.00912 =
         0.03579   -0.00270   -0.00030   -0.00117
N3A   3    0.297938    0.900223    0.615989    11.00000    0.01749    0.01879 =
         0.02767   -0.00266    0.00080   -0.00036
N4A   3    0.334834    0.916806    0.534029    11.00000    0.01626    0.01432 =
         0.02701    0.00019    0.00038   -0.00076
C1A   1    0.246050    0.705386    0.517315    11.00000    0.01852    0.00878 =
         0.03447   -0.00091   -0.00737    0.00327
C2A   1    0.289389    0.913396    0.516467    11.00000    0.01989    0.00984 =
         0.02793   -0.00241   -0.00363    0.00069
AFIX  13
H2A   2    0.281540    1.003696    0.493533    11.00000   -1.20000
AFIX   0
C3A   1    0.263885    0.907057    0.572979    11.00000    0.01749    0.00819 =
         0.03356   -0.00338   -0.00008   -0.00034
AFIX  13
H3A   2    0.245340    0.997402    0.578187    11.00000   -1.20000
AFIX   0
C4A   1    0.338346    0.925175    0.592247    11.00000    0.01952    0.01067 =
         0.03174   -0.00156   -0.00241    0.00349
C5A   1    0.288212    0.746126    0.428654    11.00000    0.02996    0.01600 =
         0.03555   -0.00491    0.00048    0.00552
AFIX  23
H5A1  2    0.273805    0.651881    0.417779    11.00000   -1.20000
H5A2  2    0.320315    0.729999    0.427095    11.00000   -1.20000
AFIX   0
C6A   1    0.276250    0.860800    0.385049    11.00000    0.02422    0.01649 =
         0.02659   -0.00567    0.00004    0.00101
C7A   1    0.302165    0.879232    0.337110    11.00000    0.02643    0.02738 =
         0.03049   -0.01173    0.00042    0.00315
AFIX  43
H7A   2    0.327700    0.820224    0.332247    11.00000   -1.20000
AFIX   0
C8A   1    0.291359    0.982490    0.296183    11.00000    0.02952    0.03763 =
         0.02260   -0.00611    0.00530   -0.00317
AFIX  43
H8A   2    0.309006    0.994294    0.262398    11.00000   -1.20000
AFIX   0
C9A   1    0.254911    1.069123    0.304054    11.00000    0.02928    0.02657 =
         0.02490   -0.00287   -0.00285   -0.00286
AFIX  43
H9A   2    0.247679    1.141383    0.275570    11.00000   -1.20000
AFIX   0
C10A  1    0.228869    1.053763    0.351828    11.00000    0.01992    0.01672 =
         0.02316   -0.00674   -0.00372   -0.00315
C11A  1    0.239379    0.947246    0.391693    11.00000    0.02046    0.01563 =
         0.02724   -0.00466    0.00160   -0.00142
AFIX  43
H11A  2    0.220942    0.932569    0.424548    11.00000   -1.20000
AFIX   0
C12A  1    0.189869    1.152548    0.361403    11.00000    0.02262    0.02005 =
         0.02570    0.00160   -0.00416    0.00202
AFIX  23
H12A  2    0.193863    1.244604    0.338620    11.00000   -1.20000
H12B  2    0.163282    1.102183    0.346552    11.00000   -1.20000
AFIX   0
C13A  1    0.289153    0.925968    0.675573    11.00000    0.03046    0.03289 =
         0.03201   -0.01160    0.00404   -0.00464
AFIX 137
H13A  2    0.316874    0.937775    0.696685    11.00000   -1.50000
H13B  2    0.272913    0.841772    0.691682    11.00000   -1.50000
H13C  2    0.271579    1.016208    0.679668    11.00000   -1.50000
AFIX   0
C14A  1    0.367991    0.978027    0.496986    11.00000    0.02167    0.03061 =
         0.03748    0.00607    0.00494   -0.00297
AFIX 137
H14A  2    0.362180    1.083581    0.490871    11.00000   -1.50000
H14B  2    0.367692    0.926612    0.459405    11.00000   -1.50000
H14C  2    0.396792    0.965783    0.515333    11.00000   -1.50000
AFIX   0
O1B   4    0.124857    1.036191    0.436900    11.00000    0.02155    0.01097 =
         0.03494   -0.00333   -0.00378   -0.00189
O2B   4    0.294717    1.251153    0.544742    11.00000    0.02155    0.02019 =
         0.03396   -0.00371   -0.00728    0.00043
N1B   3    0.150281    1.195630    0.505137    11.00000    0.01884    0.00702 =
         0.02812   -0.00120   -0.00103   -0.00172
N2B   3    0.183262    1.190012    0.420645    11.00000    0.01855    0.01215 =
         0.02345   -0.00098   -0.00382   -0.00110
N3B   3    0.251851    1.269941    0.464290    11.00000    0.01761    0.01397 =
         0.02638   -0.00170   -0.00142   -0.00069
N4B   3    0.219259    1.267590    0.549063    11.00000    0.02154    0.01486 =
         0.02474   -0.00246   -0.00137   -0.00130
C1B   1    0.150227    1.131555    0.452765    11.00000    0.01517    0.01146 =
         0.02816    0.00131   -0.00336    0.00396
C2B   1    0.184359    1.305368    0.510246    11.00000    0.02019    0.00740 =
         0.02664   -0.00202   -0.00091   -0.00123
AFIX  13
H2B   2    0.171989    1.405254    0.519335    11.00000   -1.20000
AFIX   0
C3B   1    0.206730    1.303409    0.451019    11.00000    0.02101    0.00583 =
         0.02732   -0.00055   -0.00059   -0.00057
AFIX  13
H3B   2    0.203933    1.401134    0.430905    11.00000   -1.20000
AFIX   0
C4B   1    0.258699    1.264766    0.521258    11.00000    0.02310    0.00453 =
         0.03034   -0.00364   -0.00318   -0.00280
C5B   1    0.116774    1.172258    0.547399    11.00000    0.01771    0.01251 =
         0.03269   -0.00282    0.00156    0.00162
AFIX  23
H5B1  2    0.089366    1.143964    0.527122    11.00000   -1.20000
H5B2  2    0.111220    1.266477    0.568147    11.00000   -1.20000
AFIX   0
C6B   1    0.127808    1.055291    0.591112    11.00000    0.01909    0.00758 =
         0.03066    0.00025   -0.00078   -0.00216
C7B   1    0.106670    1.054393    0.643369    11.00000    0.02245    0.01829 =
         0.02829   -0.00482    0.00418   -0.00092
AFIX  43
H7B   2    0.085153    1.127413    0.651768    11.00000   -1.20000
AFIX   0
C8B   1    0.116448    0.948656    0.683508    11.00000    0.03043    0.02261 =
         0.02672   -0.00179    0.00308   -0.00548
AFIX  43
H8B   2    0.101017    0.945675    0.719436    11.00000   -1.20000
AFIX   0
C9B   1    0.148685    0.845997    0.672099    11.00000    0.03110    0.01831 =
         0.02416    0.00197   -0.00320   -0.00564
AFIX  43
H9B   2    0.156084    0.774823    0.700929    11.00000   -1.20000
AFIX   0
C10B  1    0.170125    0.845006    0.620066    11.00000    0.01897    0.00899 =
         0.02545    0.00027   -0.00457   -0.00391
C11B  1    0.159189    0.949720    0.579405    11.00000    0.01637    0.01574 =
         0.02272   -0.00237    0.00054   -0.00206
AFIX  43
H11B  2    0.173455    0.949494    0.542619    11.00000   -1.20000
AFIX   0
C12B  1    0.204661    0.731212    0.607912    11.00000    0.01731    0.01189 =
         0.03522    0.00139   -0.00298   -0.00145
AFIX  23
H12C  2    0.219268    0.704949    0.645009    11.00000   -1.20000
H12D  2    0.190271    0.640762    0.592824    11.00000   -1.20000
AFIX   0
C13B  1    0.287226    1.304379    0.424927    11.00000    0.02114    0.02206 =
         0.03050   -0.00284    0.00564   -0.00391
AFIX 137
H13D  2    0.281615    1.400168    0.406331    11.00000   -1.50000
H13E  2    0.289259    1.227282    0.395023    11.00000   -1.50000
H13F  2    0.314862    1.309109    0.446656    11.00000   -1.50000
AFIX   0
C14B  1    0.216493    1.297690    0.609464    11.00000    0.03474    0.02224 =
         0.02283   -0.00274   -0.00043   -0.00374
AFIX 137
H14D  2    0.244908    1.277721    0.627821    11.00000   -1.50000
H14E  2    0.194008    1.234351    0.627059    11.00000   -1.50000
H14F  2    0.208649    1.401832    0.615321    11.00000   -1.50000
AFIX   0
O1C   4    0.517833    0.903268    0.496926    11.00000    0.02520    0.00930 =
         0.03815   -0.00263   -0.00536   -0.00273
O2C   4    0.372258    0.552463    0.385637    11.00000    0.01861    0.03247 =
         0.03514   -0.00470   -0.00310   -0.00185
N1C   3    0.469942    0.716523    0.515087    11.00000    0.02539    0.00930 =
         0.02484   -0.00092    0.00025   -0.00228
N2C   3    0.507520    0.713510    0.433992    11.00000    0.01608    0.00972 =
         0.02850   -0.00066    0.00219   -0.00277
N3C   3    0.446899    0.585182    0.388324    11.00000    0.01680    0.02228 =
         0.02365   -0.00335    0.00301   -0.00389
N4C   3    0.410008    0.585609    0.470049    11.00000    0.01656    0.01836 =
         0.02642    0.00166    0.00064   -0.00094
C1C   1    0.500143    0.789055    0.483100    11.00000    0.01787    0.01043 =
         0.02712    0.00381   -0.00244    0.00194
C2C   1    0.455205    0.583959    0.487804    11.00000    0.01957    0.00942 =
         0.02632   -0.00045   -0.00183    0.00034
AFIX  13
H2C   2    0.462040    0.494919    0.512035    11.00000   -1.20000
AFIX   0
C3C   1    0.481088    0.583258    0.430706    11.00000    0.01581    0.00532 =
         0.03087   -0.00131    0.00043   -0.00097
AFIX  13
H3C   2    0.499548    0.492214    0.427092    11.00000   -1.20000
AFIX   0
C4C   1    0.406302    0.571628    0.412186    11.00000    0.01845    0.01173 =
         0.02923   -0.00299    0.00164    0.00160
C5C   1    0.456418    0.764645    0.571081    11.00000    0.03505    0.01323 =
         0.02693   -0.00164    0.00389    0.00369
AFIX  23
H5C1  2    0.424617    0.786712    0.569886    11.00000   -1.20000
H5C2  2    0.471945    0.857825    0.580571    11.00000   -1.20000
AFIX   0
C6C   1    0.464702    0.656388    0.617947    11.00000    0.02422    0.01526 =
         0.02441   -0.00513   -0.00182   -0.00206
C7C   1    0.436559    0.649006    0.663696    11.00000    0.02389    0.02330 =
         0.02905   -0.00367    0.00018    0.00156
AFIX  43
H7C   2    0.411733    0.712513    0.664839    11.00000   -1.20000
AFIX   0
C8C   1    0.443554    0.551600    0.707905    11.00000    0.02918    0.03509 =
         0.02441   -0.00205    0.00523   -0.00095
AFIX  43
H8C   2    0.424582    0.549801    0.740722    11.00000   -1.20000
AFIX   0
C9C   1    0.478617    0.455459    0.704366    11.00000    0.03185    0.02597 =
         0.02091    0.00299   -0.00258   -0.00238
AFIX  43
H9C   2    0.483070    0.384977    0.734497    11.00000   -1.20000
AFIX   0
C10C  1    0.506885    0.459506    0.658712    11.00000    0.02219    0.01881 =
         0.02566   -0.00319   -0.00622   -0.00302
C11C  1    0.500508    0.561519    0.615961    11.00000    0.02483    0.01822 =
         0.02150   -0.00180    0.00042   -0.00212
AFIX  43
H11C  2    0.520691    0.567892    0.584534    11.00000   -1.20000
AFIX   0
C12C  1    0.544930    0.353039    0.654542    11.00000    0.02524    0.02313 =
         0.02185    0.00052   -0.00621    0.00053
AFIX  23
H12E  2    0.571110    0.399505    0.672344    11.00000   -1.20000
H12F  2    0.537899    0.263126    0.677355    11.00000   -1.20000
AFIX   0
C13C  1    0.454948    0.565378    0.328667    11.00000    0.03009    0.03814 =
         0.02643   -0.00784    0.00435   -0.00311
AFIX 137
H13G  2    0.427506    0.539497    0.308899    11.00000   -1.50000
H13H  2    0.476321    0.485504    0.323282    11.00000   -1.50000
H13I  2    0.466640    0.657298    0.312151    11.00000   -1.50000
AFIX   0
C14C  1    0.376155    0.531159    0.508161    11.00000    0.02303    0.03200 =
         0.03077    0.00429    0.00553   -0.00391
AFIX 137
H14G  2    0.347745    0.536606    0.488296    11.00000   -1.50000
H14H  2    0.375260    0.591704    0.543556    11.00000   -1.50000
H14I  2    0.382416    0.428101    0.518574    11.00000   -1.50000
AFIX   0
O1D   4    0.614284    0.464521    0.584276    11.00000    0.02253    0.01307 =
         0.03438   -0.00122   -0.00594   -0.00287
O2D   4    0.449625    0.242022    0.464929    11.00000    0.02296    0.01932 =
         0.03483   -0.00486   -0.00882    0.00075
N1D   3    0.591555    0.303201    0.515067    11.00000    0.01680    0.00950 =
         0.02875    0.00078   -0.00307   -0.00283
N2D   3    0.555182    0.310934    0.596888    11.00000    0.01880    0.01433 =
         0.02273   -0.00128   -0.00441   -0.00336
N3D   3    0.488664    0.228992    0.548567    11.00000    0.01579    0.01749 =
         0.02794   -0.00071   -0.00245   -0.00163
N4D   3    0.524859    0.225923    0.466254    11.00000    0.02178    0.01210 =
         0.02457    0.00034   -0.00464   -0.00176
C1D   1    0.589593    0.368597    0.567097    11.00000    0.01911    0.01129 =
         0.02667    0.00147   -0.00744    0.00388
C2D   1    0.558373    0.191849    0.508242    11.00000    0.01846    0.00612 =
         0.03083    0.00125   -0.00355   -0.00079
AFIX  13
H2D   2    0.571526    0.092099    0.501057    11.00000   -1.20000
AFIX   0
C3D   1    0.533234    0.196119    0.565507    11.00000    0.02195    0.01048 =
         0.02535   -0.00007   -0.00403    0.00016
AFIX  13
H3D   2    0.535149    0.099327    0.586484    11.00000   -1.20000
AFIX   0
C4D   1    0.484512    0.230966    0.490388    11.00000    0.02248    0.00385 =
         0.03173   -0.00278   -0.00507   -0.00182
C5D   1    0.627225    0.322239    0.475597    11.00000    0.01852    0.01220 =
         0.03059    0.00063   -0.00164    0.00122
AFIX  23
H5D1  2    0.634916    0.224898    0.458627    11.00000   -1.20000
H5D2  2    0.653069    0.358357    0.497506    11.00000   -1.20000
AFIX   0
C6D   1    0.617548    0.427861    0.427436    11.00000    0.01628    0.01024 =
         0.02855   -0.00217    0.00029   -0.00391
C7D   1    0.640319    0.415814    0.376541    11.00000    0.02153    0.01921 =
         0.03039   -0.00485    0.00100    0.00023
AFIX  43
H7D   2    0.662190    0.341678    0.372298    11.00000   -1.20000
AFIX   0
C8D   1    0.631681    0.509724    0.332108    11.00000    0.02688    0.02765 =
         0.02220   -0.00827    0.00614   -0.00006
AFIX  43
H8D   2    0.647511    0.501675    0.296609    11.00000   -1.20000
AFIX   0
C9D   1    0.599811    0.617403    0.338382    11.00000    0.02342    0.02175 =
         0.02415    0.00250   -0.00076   -0.00212
AFIX  43
H9D   2    0.593804    0.682906    0.307012    11.00000   -1.20000
AFIX   0
C10D  1    0.577034    0.630510    0.388845    11.00000    0.01437    0.01421 =
         0.02634    0.00014   -0.00071   -0.00340
C11D  1    0.586644    0.538115    0.433621    11.00000    0.01297    0.01374 =
         0.02366   -0.00090    0.00090   -0.00125
AFIX  43
H11D  2    0.571863    0.549558    0.469767    11.00000   -1.20000
AFIX   0
C12D  1    0.542645    0.749613    0.394773    11.00000    0.01737    0.01271 =
         0.02971    0.00625    0.00148   -0.00184
AFIX  23
H12G  2    0.556991    0.841528    0.408502    11.00000   -1.20000
H12H  2    0.530080    0.770002    0.355831    11.00000   -1.20000
AFIX   0
C13D  1    0.451815    0.199867    0.585538    11.00000    0.02201    0.02299 =
         0.03352   -0.00360    0.00191   -0.00386
AFIX 137
H13J  2    0.424620    0.221199    0.564375    11.00000   -1.50000
H13K  2    0.453515    0.262865    0.620211    11.00000   -1.50000
H13L  2    0.452097    0.095611    0.597324    11.00000   -1.50000
AFIX   0
C14D  1    0.530458    0.188434    0.406344    11.00000    0.03142    0.01786 =
         0.02820   -0.00266    0.00127   -0.00337
AFIX 137
H14J  2    0.501655    0.179459    0.387712    11.00000   -1.50000
H14K  2    0.546117    0.094007    0.403312    11.00000   -1.50000
H14L  2    0.547445    0.266089    0.386861    11.00000   -1.50000
AFIX   0
C41   1    0.321277    0.419713    0.280059    11.00000    0.04986    0.04640 =
         0.04140    0.01033   -0.01450   -0.01494
AFIX  23
H41A  2    0.319984    0.311484    0.286603    11.00000   -1.20000
H41B  2    0.336059    0.465099    0.314045    11.00000   -1.20000
AFIX   0
C42   1    0.403528    0.103354    0.359583    11.00000    0.04387    0.02882 =
         0.04354   -0.00720   -0.01036    0.00263
AFIX  23
H42A  2    0.371211    0.094442    0.362069    11.00000   -1.20000
H42B  2    0.413849    0.158089    0.394333    11.00000   -1.20000
AFIX   0
C43   1    0.345372    1.387774    0.645963    11.00000    0.03251    0.03135 =
         0.03010   -0.00278   -0.00036    0.00009
AFIX  23
H43A  2    0.334706    1.333739    0.611228    11.00000   -1.20000
H43B  2    0.377155    1.406134    0.640815    11.00000   -1.20000
AFIX   0
C44   1    0.429863    1.021558    0.725276    11.00000    0.06326    0.05854 =
         0.04232   -0.00878   -0.02149    0.00536
AFIX  23
H44A  2    0.421968    0.969886    0.688726    11.00000   -1.20000
H44B  2    0.420680    1.126247    0.721558    11.00000   -1.20000
AFIX   0
CL41  5    0.351999    0.455545    0.217292    11.00000    0.06431    0.04215 =
         0.04295    0.00915   -0.01062   -0.01401
CL42  5    0.267967    0.489339    0.274760    11.00000    0.05511    0.07109 =
         0.09308    0.02204   -0.01352   -0.00167
CL43  5    0.426825   -0.071678    0.358774    11.00000    0.04856    0.03099 =
         0.06212    0.00645    0.00651    0.00683
CL44  5    0.417405    0.199705    0.297839    11.00000    0.11051    0.03129 =
         0.04802    0.00501   -0.00731   -0.00063
CL45  5    0.337372    1.279486    0.707210    11.00000    0.06608    0.03402 =
         0.03887    0.00432   -0.00513   -0.00514
CL46  5    0.318428    1.554139    0.651078    11.00000    0.03917    0.02799 =
         0.08492    0.00596    0.00680    0.00491
CL47  5    0.402250    0.940883    0.782845    11.00000    0.08055    0.13193 =
         0.04741    0.01736    0.01660    0.04393
CL48  5    0.486262    1.013550    0.735079    11.00000    0.05720    0.08753 =
         0.14709    0.04206   -0.03350   -0.01016
HKLF 4

REM  0117_a.res in Pca2(1)
REM R1 =  0.0445 for    9004 Fo > 4sig(Fo)  and  0.0470 for all    9563 data
REM    837 parameters refined using    745 restraints

END

WGHT      0.0742      2.7766

REM Instructions for potential hydrogen bonds
HTAB C2A O2B
HTAB C2A N3B
HTAB C3A N4B
HTAB C5A O2C
HTAB C12A Cl47_$1
HTAB C14A Cl43_$2
HTAB C2B O1D_$3
HTAB C5B O1C_$3
HTAB C5B O1D_$3
HTAB C12B O1D_$4
HTAB C2C O2D
HTAB C2C N3D
HTAB C3C N4D
HTAB C5C O2A
HTAB C12C Cl41_$5
HTAB C13C Cl43_$2
HTAB C2D O1B_$6
HTAB C2D O1C_$7
HTAB C5D O1B_$6
HTAB C5D O1A_$6
HTAB C12D O1B_$8
HTAB C41 O2C
HTAB C42 O2D
HTAB C43 O2B
HTAB C44 O2A
HTAB C44 Cl45

REM Highest difference peak  0.473,  deepest hole -0.469,  1-sigma level  0.066
Q1    1   0.4514  0.1950  0.2744  11.00000  0.05    0.47
Q2    1   0.3825  0.8577  0.7891  11.00000  0.05    0.47
Q3    1   0.4598  1.0176  0.7473  11.00000  0.05    0.36
Q4    1   0.5404  0.7671  0.4565  11.00000  0.05    0.32
Q5    1   0.3136  1.5671  0.6898  11.00000  0.05    0.31
Q6    1   0.3221  0.4520  0.2313  11.00000  0.05    0.30
Q7    1   0.2807  0.8979  0.6032  11.00000  0.05    0.29
Q8    1   0.2321  0.9552  0.3520  11.00000  0.05    0.28
Q9    1   0.2981  1.2985  0.7326  11.00000  0.05    0.28
Q10   1   0.4612  0.5958  0.4045  11.00000  0.05    0.27
Q11   1   0.4733  0.5769  0.4625  11.00000  0.05    0.26
Q12   1   0.5620  0.1969  0.3935  11.00000  0.05    0.25
Q13   1   0.6061  0.5411  0.3281  11.00000  0.05    0.25
Q14   1   0.2889  1.2509  0.4896  11.00000  0.05    0.25
Q15   1   0.3094  0.9174  0.5213  11.00000  0.05    0.25
Q16   1   0.2580  1.2734  0.4523  11.00000  0.05    0.24
Q17   1   0.1207  1.0499  0.3866  11.00000  0.05    0.24
Q18   1   0.5057  0.2247  0.4766  11.00000  0.05    0.24
Q19   1   0.3030  0.4842  0.2635  11.00000  0.05    0.24
Q20   1   0.2497  0.4912  0.3051  11.00000  0.05    0.24
Q21   1   0.4033  0.5681  0.4795  11.00000  0.05    0.24
Q22   1   0.4972  0.7444  0.5403  11.00000  0.05    0.23
Q23   1   0.4508  0.1995  0.3306  11.00000  0.05    0.23
Q24   1   0.4279  0.0550  0.3570  11.00000  0.05    0.23
Q25   1   0.4646  0.5200  0.7120  11.00000  0.05    0.23
Q26   1   0.3202  1.4547  0.6506  11.00000  0.05    0.23
Q27   1   0.5947  0.3102  0.5009  11.00000  0.05    0.23
Q28   1   0.2898  0.9105  0.5600  11.00000  0.05    0.22
Q29   1   0.1598  1.2367  0.5103  11.00000  0.05    0.22
Q30   1   0.2154  1.2851  0.5964  11.00000  0.05    0.22
;
_shelx_res_checksum   72992

_shelx_hkl_file
;
   2   0   0    9.10    1.74
  -2   0   0   11.00    2.00
  -4   0   0  324.41   10.76
   4   0   0  345.99   10.58
   5   0   0   -0.43    1.07
  -6   0   0   57.17    3.57
   6   0   0   53.65    3.55
  -8   0   0  354.30   11.12
   8   0   0  345.44   11.10
   9   0   0    0.35    0.84
 -10   0   0    5.93    1.10
 -11   0   0    1.31    0.94
 -12   0   0   21.87    2.18
 -14   0   0   53.58    3.41
 -16   0   0   51.27    3.21
 -17   0   0    0.08    0.90
 -18   0   0   13.51    1.45
 -19   0   0    0.27    0.81
 -20   0   0    1.15    0.85
 -21   0   0   -0.17    0.79
 -22   0   0   23.64    2.03
 -24   0   0  129.25    4.42
 -25   0   0    1.74    0.98
 -26   0   0   12.90    1.48
 -27   0   0    5.36    1.55
 -28   0   0  128.72    4.87
 -29   0   0    2.35    1.16
 -30   0   0   47.91    3.37
 -31   0   0   -0.54    0.91
 -32   0   0    7.15    1.43
 -33   0   0    1.58    1.09
 -34   0   0    4.38    1.11
 -35   0   0    5.01    1.32
 -36   0   0  124.69    3.74
 -38   0   0   12.23    1.74
  -1   0   1   -0.13    0.84
   2   0  -1  116.42    7.61
  -2   0   1  120.99    9.21
  -3   0   1   -0.10    0.79
   3   0  -1    0.09    0.81
  -4   0   1   18.01    1.50
   4   0  -1   17.83    1.59
  -6   0   1 1532.55   28.29
   6   0  -1 1668.75   31.00
   7   0  -1   -0.10    1.16
  -7   0  -1   -0.08    1.09
  -8   0   1 1062.35   21.74
   8   0  -1 1015.35   21.50
   9   0  -1    0.46    0.98
  -9   0  -1   -0.16    0.85
 -10   0   1  121.61    6.22
  10   0  -1  109.30    6.27
 -10   0  -1  121.04    6.46
 -11   0  -1   -0.68    0.81
 -12   0   1  839.21   17.69
 -12   0  -1  928.78   18.35
  12   0  -1  865.88   18.79
 -13   0  -1    0.17    0.86
  13   0  -1   -0.23    0.89
 -14   0   1   76.18    4.16
 -14   0  -1   77.43    4.47
  14   0  -1   68.50    4.47
 -15   0   1   -0.54    0.90
  15   0  -1   -0.22    0.72
 -16   0   1   20.20    1.65
 -16   0  -1   21.14    1.60
  16   0  -1   19.76    1.99
 -17   0   1    0.71    1.07
 -18   0   1   83.17    4.68
 -18   0  -1   81.18    4.95
 -19   0   1    0.33    0.76
 -19   0  -1    0.94    0.81
 -20   0   1   34.29    2.51
 -20   0  -1   41.13    2.79
 -21   0   1    2.10    1.26
 -21   0  -1   -0.96    0.88
 -22   0   1   63.53    4.00
 -22   0  -1   78.87    4.36
 -23   0  -1    1.44    0.95
 -24   0   1   78.19    4.16
 -24   0  -1   80.27    4.20
 -25   0   1    1.47    1.30
 -26   0   1   67.42    4.02
 -26   0  -1   79.42    4.57
 -27   0   1    2.57    1.16
 -27   0  -1    2.63    1.15
 -28   0   1   62.04    3.93
 -28   0  -1   67.91    4.40
 -29   0   1    0.16    0.93
 -29   0  -1    1.08    0.94
 -30   0   1   26.22    2.16
 -30   0  -1   27.71    2.58
 -31   0   1   -0.11    1.03
 -31   0  -1    1.34    1.10
 -32   0   1   52.54    3.20
 -32   0  -1   50.07    3.48
 -33   0   1    0.44    1.07
 -33   0  -1    1.30    1.09
 -34   0   1   20.83    1.94
 -34   0  -1   16.94    2.16
 -35   0   1    1.89    1.15
 -35   0  -1    2.53    1.11
 -36   0   1   59.70    4.38
 -36   0  -1   62.90    4.36
 -37   0   1    1.13    0.90
 -37   0  -1    1.11    1.09
 -38   0   1   13.02    1.75
 -38   0  -1   13.26    1.72
 -39   0   1    1.04    1.08
 -39   0  -1    0.60    1.00
  -1   0   2   -0.26    0.60
   1   0  -2   -0.17    0.56
  -2   0   2   99.22    5.27
   2   0  -2  103.68    5.25
   3   0  -2    0.38    0.82
  -4   0   2  950.53   18.39
   4   0  -2 1059.18   20.29
  -5   0   2    0.74    1.16
   5   0  -2   -0.27    1.11
  -6   0   2 2784.28   47.95
   6   0  -2 2789.82   48.28
  -7   0   2   -0.41    1.05
   7   0  -2   -0.10    1.00
  -8   0   2  690.96   14.49
   8   0  -2  760.98   16.77
  -9   0   2   -0.47    0.83
   9   0  -2   -0.76    1.01
 -10   0   2  167.62    6.57
  10   0  -2  181.70    7.85
 -10   0  -2  170.42    6.84
  11   0  -2    0.48    0.92
 -11   0  -2    0.10    0.80
 -12   0   2  954.99   18.61
  12   0  -2  997.88   21.72
 -12   0  -2 1061.74   20.12
  13   0  -2   -0.23    0.93
 -13   0  -2    0.04    0.92
 -14   0   2   90.65    4.97
  14   0  -2   87.31    5.09
 -14   0  -2   77.80    4.32
 -15   0   2    0.33    0.77
 -15   0  -2   -0.23    0.88
 -16   0   2   16.44    1.43
 -16   0  -2   17.82    1.72
  16   0  -2   17.90    1.80
 -17   0  -2   -0.23    0.84
 -18   0  -2  461.97   11.12
 -19   0  -2    0.82    0.84
  19   0  -2    0.65    0.93
 -20   0   2   65.10    3.57
 -20   0  -2   66.57    3.57
 -22   0   2  108.32    5.59
 -22   0  -2  114.07    5.94
 -23   0   2    2.65    1.87
 -24   0   2  248.90    6.16
 -24   0  -2  252.28    5.84
 -25   0   2   -0.03    0.85
 -25   0  -2    1.10    0.94
 -26   0   2   20.55    2.16
 -26   0  -2   28.09    2.52
 -27   0  -2    0.21    1.09
 -28   0  -2   36.10    2.37
 -29   0   2    1.12    1.03
 -29   0  -2    0.60    1.03
 -30   0   2   33.49    2.49
 -30   0  -2   32.90    2.68
 -31   0   2    1.05    0.96
 -31   0  -2    1.89    1.14
 -32   0   2   64.97    3.80
 -32   0  -2   58.13    3.57
 -33   0   2    2.00    1.05
 -33   0  -2    1.49    1.08
 -34   0   2   53.36    3.37
 -34   0  -2   43.33    3.27
 -35   0   2    0.95    1.05
 -35   0  -2   -0.94    0.94
 -36   0   2    3.23    1.12
 -36   0  -2    1.34    1.11
 -37   0   2    0.34    0.88
 -37   0  -2    1.32    0.98
 -38   0   2    0.65    1.06
 -38   0  -2    1.72    1.02
 -39   0   2    1.37    1.20
 -39   0  -2    1.10    1.00
  -2   0   3  667.60   12.91
   2   0  -3  689.53   13.56
  -3   0   3   -0.03    0.88
   3   0  -3    0.46    0.82
  -4   0   3  795.77   15.61
   4   0  -3  772.52   15.35
  -5   0   3    0.02    1.10
   5   0  -3    0.40    1.05
  -6   0   3  706.38   14.41
   6   0  -3  673.55   13.94
  -7   0   3    0.77    0.99
   7   0  -3   -0.11    0.93
  -8   0   3  614.05   12.73
   8   0  -3  675.56   14.76
  -9   0   3   -0.28    0.90
   9   0  -3    0.34    0.94
 -10   0   3  776.96   15.20
  10   0  -3  780.29   17.08
 -11   0   3   -0.32    0.74
  11   0  -3   -0.48    0.88
 -12   0   3   76.68    4.31
  12   0  -3   74.31    4.44
 -13   0   3   -0.06    0.87
  13   0  -3    0.12    0.95
 -13   0  -3   -0.67    0.81
 -14   0   3   84.42    4.52
  14   0  -3   96.79    5.68
 -14   0  -3   89.53    5.09
  15   0  -3   -0.81    0.90
 -15   0  -3    0.25    0.81
 -16   0   3   51.43    3.19
  16   0  -3   45.03    3.85
 -16   0  -3   47.06    2.86
  17   0  -3   -0.18    0.95
 -17   0  -3   -0.23    0.83
 -18   0   3  455.46   10.60
 -18   0  -3  419.75   10.10
  18   0  -3  428.83   12.58
 -19   0  -3    0.90    1.13
 -20   0   3  457.16   11.71
 -20   0  -3  491.80   12.01
  20   0  -3  454.52   13.63
 -21   0  -3    1.19    0.91
  21   0  -3    0.33    0.87
 -22   0   3   19.04    1.60
 -22   0  -3   24.95    2.04
  22   0  -3   14.93    2.47
 -23   0  -3   -0.64    1.10
 -24   0   3  198.94    5.25
 -24   0  -3  213.23    5.50
 -25   0   3    0.22    0.91
 -25   0  -3    0.39    1.07
 -26   0   3    7.75    1.13
 -26   0  -3    5.55    1.24
 -27   0   3    0.40    0.89
 -27   0  -3    0.53    1.06
 -28   0  -3   25.99    2.20
 -29   0  -3    0.61    0.96
 -30   0   3  101.77    5.68
 -30   0  -3  113.88    6.30
 -31   0   3    0.10    1.00
 -31   0  -3   -0.81    0.99
 -32   0   3   28.86    2.58
 -32   0  -3   29.29    2.56
 -33   0  -3    0.99    1.01
 -34   0   3   25.16    2.33
 -34   0  -3   23.47    2.04
 -35   0   3    1.80    0.95
 -35   0  -3    1.24    1.03
 -36   0   3   21.16    1.99
 -36   0  -3   20.20    2.13
 -37   0   3    1.20    1.05
 -37   0  -3    0.29    1.04
 -38   0   3   24.18    2.49
 -38   0  -3   27.98    2.90
 -39   0   3   -0.98    1.27
 -39   0  -3   -0.99    1.04
   2   0  -4  484.15   13.18
  -3   0   4    0.43    0.90
   3   0  -4   -0.05    1.00
  -4   0   4  612.46   12.11
   4   0  -4  614.91   12.75
   5   0  -4    0.22    0.88
  -6   0   4 2384.39   41.42
   6   0  -4 2424.33   42.38
   7   0  -4    1.32    1.35
  -8   0   4 1135.73   21.29
   8   0  -4 1259.90   23.80
  -9   0   4    0.38    0.75
   9   0  -4   -0.46    0.92
 -10   0   4   51.88    2.99
  10   0  -4   59.54    3.55
  11   0  -4    0.66    0.87
 -12   0   4  551.55   11.99
  12   0  -4  540.71   14.07
 -13   0   4   -0.47    0.79
  13   0  -4    0.81    0.93
 -14   0   4  212.46    8.59
  14   0  -4  237.02    7.11
  15   0  -4    0.76    0.88
 -16   0   4  309.63    7.95
  16   0  -4  294.32   10.67
 -16   0  -4  341.15    8.23
 -17   0  -4    0.64    0.74
  18   0  -4   17.93    2.01
 -18   0  -4   19.00    1.75
 -19   0   4    0.33    0.78
  19   0  -4    0.37    0.90
 -19   0  -4    0.44    0.71
 -20   0   4    2.35    0.80
 -20   0  -4    3.55    1.01
  20   0  -4    2.82    1.09
 -21   0   4   -0.25    0.75
 -21   0  -4   -0.83    0.87
  21   0  -4    0.64    0.80
 -22   0   4   25.34    1.88
 -22   0  -4   25.38    2.08
  22   0  -4   21.19    2.46
 -23   0  -4   -0.32    0.82
  23   0  -4    0.89    0.92
 -24   0  -4   91.68    3.75
  24   0  -4   82.64    5.99
 -25   0   4    0.06    0.92
 -25   0  -4   -0.18    0.78
  25   0  -4   -0.31    0.94
 -26   0   4   71.65    3.98
 -26   0  -4   68.24    3.84
 -27   0   4    0.80    1.18
 -27   0  -4    0.17    1.04
 -28   0   4   82.79    3.62
 -28   0  -4   81.40    4.03
 -29   0   4    1.84    1.51
 -30   0   4  199.87    5.20
 -30   0  -4  196.29   10.83
 -31   0   4    1.00    0.91
 -31   0  -4    1.06    0.99
 -32   0   4   20.62    1.90
 -32   0  -4   23.43    2.05
 -33   0   4    0.24    1.00
 -34   0   4   15.78    1.64
 -34   0  -4   19.91    1.66
 -35   0   4    0.02    0.89
 -35   0  -4    0.94    1.07
 -36   0   4    3.08    1.01
 -36   0  -4    1.86    0.83
 -37   0   4    1.27    1.07
 -37   0  -4    0.20    0.89
 -38   0   4   27.78    2.99
 -38   0  -4   26.05    2.84
 -39   0   4   -0.76    1.08
 -39   0  -4    0.28    1.30
   2   0  -5  474.45   12.89
  -3   0   5    0.79    0.92
   3   0  -5   -0.54    0.79
  -4   0   5 1152.14   21.10
   4   0  -5 1124.05   21.04
  -5   0   5   -0.79    0.82
   5   0  -5   -0.02    0.87
  -6   0   5 1514.08   26.82
   6   0  -5 1509.08   26.95
  -7   0   5    0.02    0.69
   7   0  -5   -0.14    0.73
  -8   0   5  155.96    5.94
   8   0  -5  145.48    6.01
  -9   0   5   -0.09    0.68
   9   0  -5    0.25    0.77
 -10   0   5    5.28    0.97
  10   0  -5    6.54    1.01
 -11   0   5   -0.31    0.76
  11   0  -5   -0.12    0.80
 -12   0   5  202.53    7.79
  12   0  -5  236.66    8.81
 -13   0   5    0.32    0.77
  13   0  -5    0.16    0.86
 -14   0   5   11.68    1.17
  14   0  -5   13.78    1.67
 -15   0   5    1.27    0.80
 -16   0   5  347.49    8.28
  16   0  -5  357.55   10.91
 -17   0   5    0.17    0.73
  17   0  -5    0.04    0.79
 -18   0   5  158.82    5.07
  18   0  -5  139.75    9.29
 -18   0  -5  177.92    5.66
  19   0  -5   -0.41    0.86
 -19   0  -5   -0.25    0.77
 -20   0   5  309.08    8.46
  20   0  -5  347.53   10.93
 -20   0  -5  378.34    9.40
  21   0  -5   -0.06    0.81
 -21   0  -5   -0.25    0.70
 -22   0   5  105.97    5.45
 -22   0  -5  108.02    5.36
  22   0  -5  100.75    5.86
 -23   0   5   -0.46    0.88
 -23   0  -5    0.83    0.87
  23   0  -5    0.30    0.91
 -24   0   5   53.55    3.24
 -24   0  -5   49.27    3.23
  24   0  -5   48.88    3.87
 -25   0  -5   -1.43    0.78
  25   0  -5    0.48    1.00
 -26   0   5  225.55    8.15
 -26   0  -5  223.00    8.47
 -27   0   5    0.57    0.84
 -27   0  -5    0.07    0.94
  27   0  -5    1.01    1.06
 -28   0   5    1.13    0.82
 -28   0  -5    0.22    0.94
 -30   0   5  104.62    6.24
 -30   0  -5   99.58    6.19
 -31   0   5   -0.23    0.91
 -31   0  -5   -0.15    1.03
 -32   0   5   47.76    3.64
 -32   0  -5   45.48    3.28
 -33   0   5    0.33    0.89
 -33   0  -5   -0.34    0.90
 -34   0   5    4.51    1.07
 -34   0  -5    4.85    1.16
 -35   0   5   -0.21    0.96
 -35   0  -5    0.40    0.93
 -36   0   5    0.63    1.15
 -36   0  -5    3.25    1.18
 -37   0   5   -0.43    1.14
 -37   0  -5    0.68    0.83
 -38   0   5   49.97    4.90
 -38   0  -5   49.60    5.13
 -39   0   5    0.46    0.81
 -39   0  -5    0.89    1.05
   2   0  -6   30.65    1.62
   3   0  -6   -0.18    0.81
  -4   0   6  123.80    5.97
   4   0  -6  123.39    5.99
  -5   0   6   -0.77    0.76
  -6   0   6   59.72    3.12
   6   0  -6   62.99    3.37
  -7   0   6    0.31    0.65
   7   0  -6   -0.35    0.81
  -8   0   6   79.55    2.59
   8   0  -6   78.42    4.01
  -9   0   6    0.39    0.69
   9   0  -6    0.29    0.85
 -10   0   6  577.04   12.04
  10   0  -6  580.30   13.01
 -11   0   6   -0.16    0.71
  11   0  -6   -0.58    0.84
 -12   0   6  101.70    5.40
  12   0  -6  110.73    5.88
 -13   0   6    0.38    0.74
  13   0  -6    1.07    0.90
 -14   0   6  108.89    5.70
  14   0  -6  135.14    6.58
 -15   0   6   -0.33    0.70
  15   0  -6   -0.28    0.76
 -16   0   6   40.04    2.46
  16   0  -6   51.60    3.70
 -17   0   6    0.51    0.76
  17   0  -6    0.36    0.94
 -18   0   6   62.73    3.37
  18   0  -6   69.40    4.68
 -19   0   6    0.03    0.72
  19   0  -6    1.13    0.91
 -19   0  -6    0.55    0.84
 -20   0   6   25.00    1.89
  20   0  -6   27.26    2.61
 -20   0  -6   25.14    1.98
  21   0  -6    0.32    0.89
 -21   0  -6   -0.33    0.68
 -22   0   6   96.06    3.58
  22   0  -6  108.06    5.23
 -22   0  -6  107.11    3.50
  23   0  -6   -0.84    0.81
 -23   0  -6    1.00    0.79
 -24   0   6   99.06    3.60
 -24   0  -6   96.51    3.67
  24   0  -6   85.28    6.17
 -25   0   6    0.10    0.77
 -25   0  -6   -0.56    0.80
  25   0  -6    0.00    0.85
 -26   0   6   30.50    2.56
 -26   0  -6   29.68    2.96
  26   0  -6   30.05    3.23
 -27   0   6   -0.25    0.79
 -27   0  -6   -0.23    0.93
  27   0  -6   -0.73    1.02
 -28   0   6   36.91    2.20
 -28   0  -6   34.46    2.86
  28   0  -6   31.31    3.63
 -29   0   6    0.61    0.86
 -29   0  -6    0.17    0.82
 -30   0   6    1.97    0.86
 -30   0  -6    0.33    0.86
 -31   0   6    1.05    0.91
 -31   0  -6   -0.56    1.02
 -32   0   6   13.72    1.69
 -32   0  -6   15.76    2.00
 -33   0   6    1.31    0.91
 -33   0  -6    0.13    0.96
 -34   0   6   28.80    2.43
 -34   0  -6   29.38    2.60
 -35   0   6    0.00    1.00
 -35   0  -6   -0.64    0.95
 -36   0   6    3.48    1.25
 -36   0  -6    3.24    1.13
 -37   0   6   -0.49    0.96
 -37   0  -6   -0.18    0.96
 -38   0   6   13.04    1.44
 -38   0  -6   14.20    2.02
   2   0  -7  525.61   10.49
   3   0  -7   -0.37    0.65
   4   0  -7 1202.65   21.96
  -5   0   7    0.01    0.65
   5   0  -7   -0.23    0.72
  -6   0   7 1396.71   24.73
   6   0  -7 1453.86   26.35
  -7   0   7    0.80    0.70
   7   0  -7   -0.11    0.74
  -8   0   7   38.98    2.37
   8   0  -7   35.21    1.90
  -9   0   7   -0.41    0.70
   9   0  -7   -0.10    0.79
 -10   0   7   62.46    3.30
  10   0  -7   57.45    3.50
 -11   0   7    0.22    0.74
  11   0  -7    0.36    0.84
 -12   0   7   74.19    4.02
  12   0  -7   77.33    4.52
 -13   0   7    0.02    0.60
  13   0  -7   -0.44    0.82
 -14   0   7  493.95   10.75
  14   0  -7  562.27   12.98
 -15   0   7   -0.02    0.68
  15   0  -7   -0.29    0.73
 -16   0   7    8.32    0.95
  16   0  -7    8.77    1.27
 -17   0   7   -0.22    0.69
  17   0  -7   -0.24    0.77
 -18   0   7   21.26    1.83
  18   0  -7   22.14    2.44
  19   0  -7    0.03    0.85
 -20   0   7  252.65   11.11
  20   0  -7  250.42   12.62
 -21   0   7    5.92    1.39
  21   0  -7    5.32    1.40
 -21   0  -7    6.01    1.31
 -22   0   7  139.67    4.38
  22   0  -7  143.72    5.97
 -22   0  -7  126.66    4.00
 -23   0   7   -0.74    0.74
  23   0  -7    0.45    0.98
 -23   0  -7    0.44    0.80
 -24   0   7   37.46    2.73
  24   0  -7   34.46    3.41
 -24   0  -7   37.39    2.95
 -25   0   7    0.31    0.93
  25   0  -7   -0.26    0.92
 -25   0  -7   -0.06    0.94
 -26   0   7   44.59    2.17
 -26   0  -7   43.75    3.69
  26   0  -7   45.28    3.56
 -27   0  -7    0.24    0.97
  27   0  -7    1.03    1.16
 -28   0   7  133.31    7.23
 -28   0  -7  117.90    6.44
  28   0  -7  111.42    7.89
 -29   0   7    1.02    0.94
 -29   0  -7    0.16    1.01
  29   0  -7    0.19    0.91
 -30   0   7   42.67    3.28
 -30   0  -7   38.81    3.12
  30   0  -7   24.35    3.81
 -31   0   7    0.03    0.79
 -31   0  -7   -0.14    0.84
 -32   0   7    9.23    1.22
 -32   0  -7    9.97    1.34
 -33   0   7    1.12    1.04
 -33   0  -7   -0.45    0.81
 -34   0   7   65.20    4.14
 -34   0  -7   53.16    4.24
 -35   0   7   -0.34    0.90
 -35   0  -7   -0.56    0.90
 -36   0   7   10.96    1.42
 -36   0  -7   11.46    1.61
 -37   0   7   -0.71    0.81
 -37   0  -7   -0.41    1.12
 -38   0   7    9.39    1.53
 -38   0  -7    6.81    1.18
   2   0  -8  521.74   10.57
   3   0  -8   -0.12    0.63
   4   0  -8  167.36    6.11
  -6   0   8  396.21   10.98
   6   0  -8  399.87   11.68
  -7   0   8    0.29    0.65
   7   0  -8   -0.05    0.71
  -8   0   8   25.23    1.49
   8   0  -8   25.21    1.59
  -9   0   8    0.75    0.76
   9   0  -8   -0.29    0.65
 -10   0   8  556.04   11.40
  10   0  -8  576.82   12.06
 -11   0   8   -0.08    0.72
  11   0  -8   -0.31    0.81
 -12   0   8   41.55    2.59
  12   0  -8   41.08    2.78
 -13   0   8   -0.23    0.65
  13   0  -8   -0.11    0.71
 -14   0   8  223.10    8.81
  14   0  -8  230.68    5.17
  15   0  -8   -0.36    0.81
 -16   0   8   74.60    3.63
  16   0  -8   75.68    4.01
 -17   0   8   -0.64    0.64
  17   0  -8   -0.47    0.83
 -18   0   8    3.74    0.86
  18   0  -8    4.01    0.97
 -19   0   8   -0.23    0.59
  19   0  -8   -0.33    0.95
 -20   0   8   86.70    4.38
  20   0  -8  101.91    4.21
 -21   0   8   -0.26    0.78
  21   0  -8   -0.17    0.99
 -22   0   8  150.76    3.95
  22   0  -8  148.44    6.32
 -22   0  -8  159.23    4.17
 -23   0   8   -0.41    0.71
  23   0  -8   -0.25    0.92
 -23   0  -8   -0.02    0.78
 -24   0   8   97.60    3.65
  24   0  -8   86.41    6.17
 -24   0  -8   91.20    3.60
 -25   0   8    0.70    0.75
  25   0  -8   -0.72    0.99
 -25   0  -8   -0.02    0.82
 -26   0   8    5.22    1.04
  26   0  -8    4.61    1.20
 -26   0  -8    6.50    1.06
 -27   0   8   -0.23    0.80
 -27   0  -8    0.18    0.82
  27   0  -8    0.94    1.07
 -28   0   8   70.19    4.09
 -28   0  -8   58.71    3.82
  28   0  -8   72.44    5.04
 -29   0  -8    0.85    1.08
  29   0  -8    0.20    1.08
 -30   0   8   47.96    3.09
 -30   0  -8   50.92    3.06
  30   0  -8   34.72    4.28
 -31   0   8    0.79    0.84
 -31   0  -8   -0.01    0.88
  31   0  -8    0.59    0.99
 -32   0   8    5.36    0.96
 -32   0  -8    3.03    0.98
 -33   0  -8    0.99    1.07
 -34   0   8   79.81    5.31
 -34   0  -8   52.48    3.70
 -35   0   8   -0.24    0.94
 -35   0  -8    0.56    0.96
 -36   0   8   22.56    2.44
 -36   0  -8   19.41    2.04
 -37   0   8    0.81    0.93
 -37   0  -8    0.65    0.98
 -38   0   8    0.87    0.87
 -38   0  -8    1.78    0.92
   2   0  -9  192.92    6.77
   3   0  -9   -0.23    0.61
   4   0  -9  501.28   10.18
   5   0  -9    0.32    0.67
  -6   0   9  119.70    5.81
   6   0  -9  130.08    6.37
  -7   0   9   -0.04    0.65
   7   0  -9    0.25    0.74
  -8   0   9   19.84    1.21
   8   0  -9   21.14    1.58
  -9   0   9   -0.04    0.70
   9   0  -9    0.16    0.82
 -10   0   9 1100.44   20.83
  10   0  -9 1167.64   11.57
 -11   0   9   -0.40    0.65
  11   0  -9    0.43    0.79
 -12   0   9   85.00    4.43
  12   0  -9   81.51    4.60
 -13   0   9   -0.31    0.56
  13   0  -9   -0.37    0.77
 -14   0   9    5.24    0.85
  14   0  -9    4.58    1.00
 -15   0   9    0.21    0.60
  15   0  -9    0.20    0.83
 -16   0   9  254.12    6.88
  16   0  -9  263.01    7.79
 -17   0   9    0.79    0.72
  17   0  -9    0.75    0.79
 -18   0   9  160.94    7.42
  18   0  -9  174.81    8.58
 -19   0   9   -0.58    0.70
  19   0  -9    0.74    0.81
 -20   0   9    3.82    0.84
  20   0  -9    2.79    1.16
 -21   0   9    0.12    0.81
  21   0  -9   -0.06    0.93
 -22   0   9  120.52    3.58
  22   0  -9  134.72    4.99
 -23   0   9    0.23    0.68
  23   0  -9    0.23    0.95
 -24   0   9   24.48    2.01
  24   0  -9   23.72    2.69
 -24   0  -9   23.49    2.48
 -25   0   9   -0.40    0.75
  25   0  -9   -0.19    1.15
 -25   0  -9    0.23    0.77
 -26   0   9   84.63    3.44
  26   0  -9   80.50    4.58
 -26   0  -9   73.57    3.74
 -27   0   9    0.40    0.85
  27   0  -9    2.06    1.10
 -27   0  -9    0.42    0.67
 -28   0   9   30.05    2.21
  28   0  -9   28.22    2.89
 -28   0  -9   29.88    2.45
 -29   0   9   -0.61    0.75
 -29   0  -9   -0.24    0.87
  29   0  -9    0.06    0.99
 -30   0   9   48.26    2.86
 -30   0  -9   44.98    3.23
 -31   0   9    0.63    0.89
 -31   0  -9   -0.21    0.91
  31   0  -9   -0.38    1.19
 -32   0   9   61.90    3.52
 -32   0  -9   68.03    4.04
  32   0  -9   43.12    5.35
 -33   0   9    0.45    0.86
 -33   0  -9    0.04    1.07
 -34   0   9   13.04    1.81
 -34   0  -9   10.49    1.52
 -35   0  -9   -0.54    0.95
 -36   0   9    6.21    1.10
 -36   0  -9    4.34    1.31
 -37   0   9    0.20    0.86
 -37   0  -9    0.62    1.03
   2   0 -10   49.24    2.67
   3   0 -10   -0.36    0.67
   4   0 -10   23.43    1.47
   5   0 -10    0.22    0.71
   6   0 -10 1087.29   20.44
  -7   0  10   -0.20    0.54
   7   0 -10    0.28    0.79
  -8   0  10   17.88    1.21
   8   0 -10   17.77    1.34
  -9   0  10    0.16    0.70
 -10   0  10  522.52   11.15
  10   0 -10  588.21   13.20
 -11   0  10    0.03    0.69
  11   0 -10   -0.99    0.73
 -12   0  10    9.46    1.23
  12   0 -10    8.43    1.07
 -13   0  10    0.62    0.95
 -14   0  10   21.75    2.03
  14   0 -10   25.45    2.27
 -15   0  10    0.29    0.65
  15   0 -10    0.19    0.81
 -16   0  10   37.72    2.38
  16   0 -10   35.47    2.70
 -17   0  10   -0.24    0.57
  17   0 -10   -0.30    0.85
 -18   0  10   14.42    1.19
  18   0 -10   14.26    1.46
 -19   0  10    0.73    0.85
  19   0 -10    0.55    1.16
 -20   0  10   12.41    1.17
  20   0 -10    9.39    1.38
 -21   0  10   -0.07    0.69
  21   0 -10    0.19    0.96
 -22   0  10   75.05    3.95
  22   0 -10   76.49    5.04
 -23   0  10   -0.38    0.68
  23   0 -10   -0.20    1.04
 -24   0  10   56.77    3.04
  24   0 -10   55.70    4.18
 -25   0  10    0.01    0.73
  25   0 -10   -0.41    1.11
 -25   0 -10    0.26    0.64
  26   0 -10   52.09    4.37
 -26   0 -10   50.24    3.68
  27   0 -10   -0.31    1.11
 -27   0 -10   -0.13    0.89
 -28   0  10   42.08    3.27
  28   0 -10   37.88    4.52
 -28   0 -10   40.57    3.27
 -29   0  10    0.39    0.81
 -29   0 -10    0.34    0.84
 -30   0  10    1.49    0.94
 -30   0 -10    1.75    0.94
  30   0 -10    0.28    1.04
 -31   0  10    0.28    0.79
 -31   0 -10   -1.47    0.81
  31   0 -10   -0.16    1.20
 -32   0  10   14.83    1.39
 -32   0 -10   12.54    1.29
  32   0 -10   15.39    2.12
 -33   0  10    0.64    0.87
 -33   0 -10    1.05    1.08
  33   0 -10    0.97    1.08
 -34   0  10    2.97    1.08
 -34   0 -10    1.85    1.16
  34   0 -10    0.94    1.50
 -35   0  10    0.26    1.27
 -35   0 -10   -0.71    1.04
 -36   0  10    9.75    1.47
 -36   0 -10    8.48    1.47
 -37   0  10    0.20    0.82
 -37   0 -10   -0.46    1.03
   2   0 -11  132.61    6.37
   3   0 -11   -0.11    0.69
   4   0 -11   43.97    2.11
   5   0 -11    0.12    0.74
   6   0 -11   75.86    3.89
   7   0 -11    0.06    0.74
   8   0 -11  244.17    6.49
  -9   0  11   -0.10    0.66
   9   0 -11   -0.29    0.76
 -10   0  11  187.40    7.42
  10   0 -11  169.17    6.97
 -11   0  11    0.53    0.65
  11   0 -11    0.92    0.80
 -12   0  11   61.07    2.95
  12   0 -11   46.58    3.09
 -13   0  11    0.61    0.72
  13   0 -11   -0.34    0.75
 -14   0  11   25.96    2.08
  14   0 -11   29.38    1.67
 -16   0  11    4.98    0.88
  16   0 -11    3.13    0.85
 -17   0  11   -1.08    0.66
  17   0 -11   -0.50    0.75
 -18   0  11  418.90   18.02
  18   0 -11  426.35    8.74
 -19   0  11    0.03    0.71
  19   0 -11   -0.10    0.92
 -20   0  11   29.30    1.94
  20   0 -11   29.69    2.33
 -21   0  11    0.26    0.67
  21   0 -11   -0.61    0.92
 -22   0  11   34.81    2.69
  22   0 -11   40.96    3.64
 -23   0  11   -0.01    0.73
  23   0 -11   -0.08    0.92
 -24   0  11  226.06    6.78
  24   0 -11  214.54    8.89
 -25   0  11    0.55    0.77
  25   0 -11    0.43    1.23
 -26   0  11    8.86    1.16
  26   0 -11    8.56    1.50
 -26   0 -11    8.44    1.19
 -27   0  11   -0.35    0.73
  27   0 -11   -0.93    1.01
 -27   0 -11    0.18    0.97
 -28   0  11   53.53    3.16
  28   0 -11   44.09    4.67
 -28   0 -11   49.13    3.01
 -29   0  11    0.55    0.81
  29   0 -11    0.23    1.02
 -29   0 -11   -0.09    0.80
 -30   0  11    1.17    0.78
  30   0 -11    1.98    1.29
 -30   0 -11    2.22    0.91
 -31   0  11    0.71    0.75
 -31   0 -11   -1.27    0.91
  31   0 -11   -0.36    1.09
 -32   0  11   30.86    2.30
 -32   0 -11   26.27    2.11
  32   0 -11   27.83    3.40
 -33   0  11   -0.73    0.81
 -33   0 -11    0.81    0.95
  33   0 -11   -0.39    1.47
 -34   0  11    3.65    1.42
 -34   0 -11    1.48    1.20
  34   0 -11    2.17    1.14
 -35   0  11    0.43    0.80
 -35   0 -11    0.10    0.99
  35   0 -11   -0.44    1.14
 -36   0  11   11.65    1.23
 -36   0 -11    9.43    1.29
 -37   0  11    0.26    0.92
 -37   0 -11   -0.17    1.00
   2   0 -12  490.68   10.38
   3   0 -12    0.57    0.70
   4   0 -12  150.81    6.33
   5   0 -12   -0.01    0.72
   6   0 -12   19.67    1.27
   7   0 -12   -0.20    0.70
   8   0 -12   29.61    2.18
   9   0 -12    0.41    0.76
 -10   0  12  243.26    5.95
  10   0 -12  249.66    6.38
 -11   0  12   -0.12    0.66
  11   0 -12   -0.37    0.63
 -12   0  12  150.96    4.45
  12   0 -12  142.82    7.99
 -13   0  12   -0.76    0.65
  13   0 -12   -0.18    0.75
 -14   0  12   64.59    3.47
  14   0 -12   64.97    3.46
 -15   0  12    0.14    0.66
  15   0 -12   -0.05    0.75
 -16   0  12   17.51    1.28
  16   0 -12   22.95    1.84
 -17   0  12   -0.12    0.73
  17   0 -12    0.18    0.88
 -18   0  12   26.95    2.07
  18   0 -12   24.71    2.10
 -19   0  12    0.59    0.72
  19   0 -12   -0.08    0.92
 -20   0  12   31.44    2.33
  20   0 -12   31.51    2.72
 -21   0  12    0.21    0.74
  21   0 -12    0.94    0.91
 -22   0  12   97.88    4.12
  22   0 -12   92.97    4.90
 -23   0  12    0.73    0.74
  23   0 -12    0.31    0.99
  24   0 -12   55.03    3.96
  25   0 -12   -0.65    0.94
 -26   0  12   12.98    1.22
  26   0 -12   10.82    1.62
 -27   0  12   -0.03    0.69
  27   0 -12    0.71    1.16
 -27   0 -12    0.42    0.90
 -28   0  12    8.48    1.14
  28   0 -12    9.09    1.47
 -28   0 -12    6.09    1.21
 -29   0  12    0.64    0.78
 -29   0 -12    0.07    0.75
 -30   0  12   33.57    2.49
  30   0 -12   28.00    3.50
 -30   0 -12   33.57    2.35
 -31   0  12    0.16    1.02
  31   0 -12   -0.07    1.21
 -31   0 -12   -0.09    0.94
 -32   0  12    7.35    1.25
 -32   0 -12    8.32    1.26
  32   0 -12    7.08    1.64
 -33   0  12    0.52    0.84
 -33   0 -12    0.05    0.84
  33   0 -12    0.39    0.98
 -34   0  12   19.08    1.97
 -34   0 -12   19.77    2.57
  34   0 -12   15.83    2.81
 -35   0  12    0.25    0.88
 -35   0 -12    0.09    1.25
  35   0 -12   -0.34    1.01
 -36   0  12   28.85    2.97
 -36   0 -12   22.31    2.57
  36   0 -12   16.15    3.10
   2   0 -13  311.09    7.31
   3   0 -13    0.10    0.68
   4   0 -13   47.06    2.70
   5   0 -13    0.40    0.59
   6   0 -13  142.72    5.96
   7   0 -13   -0.39    0.60
   8   0 -13   11.91    1.22
   9   0 -13   -0.66    0.72
  10   0 -13   16.82    1.38
  11   0 -13   -0.41    0.73
 -12   0  13   27.39    2.11
  12   0 -13   28.46    2.38
 -13   0  13    1.71    0.77
  13   0 -13    1.19    0.83
 -14   0  13   32.38    2.38
  14   0 -13   30.13    2.20
 -15   0  13    0.05    0.65
  15   0 -13   -0.29    0.82
 -16   0  13   29.06    2.38
  16   0 -13   36.66    2.66
 -17   0  13    0.35    0.62
  17   0 -13   -0.07    0.91
 -18   0  13   67.86    3.42
  18   0 -13   67.27    3.84
  19   0 -13    0.09    0.91
 -20   0  13    8.57    1.33
  20   0 -13    6.16    1.48
 -21   0  13   -0.28    0.69
  21   0 -13   -0.43    0.91
 -22   0  13   98.23    4.73
  22   0 -13  101.71    5.45
 -23   0  13    0.16    0.72
  23   0 -13   -0.14    1.01
 -24   0  13   91.05    4.92
  24   0 -13   82.78    6.08
 -25   0  13    0.05    0.85
  25   0 -13    0.06    0.98
 -26   0  13  102.77    6.07
  26   0 -13   99.18    7.01
 -27   0  13   -0.51    0.83
  27   0 -13   -0.84    1.08
 -28   0  13   30.92    2.20
  28   0 -13   31.21    3.20
 -28   0 -13   27.23    2.22
 -29   0  13    0.65    0.78
 -29   0 -13    0.69    0.80
 -30   0  13   94.83    5.42
  30   0 -13   88.06    5.90
 -30   0 -13   96.30    5.83
 -31   0  13   -0.47    0.92
  31   0 -13   -0.74    0.96
 -31   0 -13   -0.29    0.99
 -32   0  13    1.65    1.18
  32   0 -13    1.95    1.13
 -32   0 -13    2.62    1.28
  33   0 -13   -0.56    1.06
 -34   0  13    0.55    0.84
 -34   0 -13    1.26    1.12
  34   0 -13    0.24    1.27
 -35   0  13    0.53    0.89
 -35   0 -13    0.80    1.06
  35   0 -13    0.36    1.18
   2   0 -14   15.46    1.12
   3   0 -14   -0.09    0.64
   4   0 -14  212.97    5.85
   6   0 -14   28.46    2.32
   7   0 -14    1.72    0.77
   8   0 -14   18.40    1.79
   9   0 -14    0.66    0.77
  10   0 -14  126.19    7.11
  11   0 -14   -0.67    0.67
 -12   0  14  338.18   14.96
  12   0 -14  349.34   15.17
 -13   0  14    0.03    0.65
  13   0 -14   -0.38    0.74
 -14   0  14   16.47    1.80
  14   0 -14   17.77    1.69
 -15   0  14   -0.03    0.74
  15   0 -14   -0.49    0.87
 -16   0  14   85.04    3.01
  16   0 -14   78.96    4.45
 -17   0  14    0.51    0.71
  17   0 -14    0.23    0.86
 -18   0  14   26.60    2.09
  18   0 -14   26.41    2.37
 -19   0  14   -0.14    0.74
  19   0 -14    0.35    0.94
 -20   0  14   34.86    2.72
  20   0 -14   33.80    3.21
 -21   0  14    6.02    1.14
  21   0 -14    5.35    1.52
 -22   0  14   45.92    3.72
  22   0 -14   51.33    3.99
 -23   0  14    0.21    0.73
  23   0 -14   -0.02    0.95
 -24   0  14  149.04    7.51
  24   0 -14  125.41    7.79
 -25   0  14    0.71    0.69
  25   0 -14    0.19    0.97
 -26   0  14   32.80    2.36
  26   0 -14   32.27    2.90
 -27   0  14    0.31    0.68
  27   0 -14   -0.89    0.97
 -28   0  14    7.52    1.13
  28   0 -14    5.65    1.78
 -29   0  14    0.24    0.72
  29   0 -14    0.40    1.09
 -29   0 -14    0.36    0.93
 -30   0  14   67.19    3.94
  30   0 -14   76.93    6.29
 -30   0 -14   79.55    4.96
  32   0 -14    3.07    1.19
 -32   0 -14    3.41    1.23
 -33   0  14   -0.40    0.75
  33   0 -14   -0.06    1.25
 -33   0 -14   -0.59    1.00
 -34   0  14    1.75    0.79
 -34   0 -14    1.89    0.99
  34   0 -14    1.75    1.10
 -35   0  14    0.40    0.80
 -35   0 -14   -0.26    1.13
  35   0 -14   -1.02    1.30
   1   0 -15    1.03    0.63
   2   0 -15   30.85    2.03
   3   0 -15   -0.39    0.55
   4   0 -15   57.92    3.09
   5   0 -15   -0.14    0.64
   6   0 -15    3.71    0.88
   7   0 -15    0.18    0.71
   8   0 -15   19.20    1.37
   9   0 -15   -0.18    0.70
  10   0 -15   19.31    1.44
  11   0 -15   -0.58    0.77
  12   0 -15   49.99    3.18
  13   0 -15   -0.66    0.74
 -14   0  15   17.41    1.33
  14   0 -15   16.41    1.39
 -15   0  15    0.56    0.81
  15   0 -15    2.34    1.00
 -16   0  15  342.04    7.89
  16   0 -15  320.02    8.31
 -17   0  15    0.29    0.70
  17   0 -15    0.48    0.94
 -18   0  15   27.80    2.32
  18   0 -15   30.27    2.79
 -19   0  15   -0.31    0.59
 -20   0  15   10.12    1.05
  20   0 -15   10.31    1.24
 -21   0  15   -0.89    0.72
  21   0 -15    0.09    1.00
 -22   0  15   64.76    3.99
  22   0 -15   60.20    4.62
  23   0 -15   -0.05    1.15
 -24   0  15   17.11    1.38
  24   0 -15   12.53    1.51
 -25   0  15    0.28    0.69
  25   0 -15    0.59    1.06
 -26   0  15   15.92    1.52
  26   0 -15   15.97    1.85
 -27   0  15   -0.01    0.76
  27   0 -15   -0.38    1.21
 -28   0  15   17.67    1.50
  28   0 -15   15.64    2.20
 -29   0  15   -0.57    0.78
  29   0 -15    0.44    1.12
 -30   0  15   51.98    3.96
  30   0 -15   51.19    4.70
 -30   0 -15   47.75    3.70
 -31   0  15   -0.15    0.81
  31   0 -15   -0.22    0.97
 -31   0 -15   -0.77    1.15
 -32   0  15    0.92    0.79
  32   0 -15    0.76    1.30
 -32   0 -15    0.93    1.12
 -33   0  15   -0.32    0.81
  33   0 -15   -0.51    1.20
 -33   0 -15    1.51    1.20
 -34   0  15    0.34    0.95
  34   0 -15    1.51    1.15
 -34   0 -15   -0.06    1.10
   1   0 -16   -0.43    0.61
   2   0 -16   24.17    1.97
   3   0 -16    0.43    0.58
   4   0 -16  105.90    5.17
   5   0 -16   -0.10    0.60
   6   0 -16    5.93    0.90
   8   0 -16  134.36    6.43
  10   0 -16  716.43    7.98
  11   0 -16    0.10    0.86
  12   0 -16   92.72    3.29
  13   0 -16   -0.46    0.93
  14   0 -16  423.33   10.23
  15   0 -16    0.59    0.92
 -16   0  16   20.01    1.73
  16   0 -16   22.98    2.12
 -17   0  16   -0.18    0.60
  17   0 -16    1.10    0.89
 -18   0  16   19.12    1.57
  18   0 -16   14.58    1.55
 -19   0  16    1.47    0.93
  19   0 -16    2.76    1.16
 -20   0  16  120.27    4.29
  20   0 -16  123.86    4.81
 -21   0  16    0.28    0.88
  21   0 -16    1.20    1.00
 -22   0  16    1.36    0.78
  22   0 -16    2.44    0.99
 -23   0  16   -1.37    0.62
  23   0 -16    0.35    0.95
 -24   0  16   22.39    2.40
  24   0 -16   25.36    2.50
 -25   0  16    0.89    0.79
  25   0 -16   -0.16    1.13
 -26   0  16    3.19    0.89
  26   0 -16    3.10    1.40
  27   0 -16    0.53    1.06
  28   0 -16   24.90    2.78
  29   0 -16    1.92    1.41
 -30   0  16    4.47    1.00
  30   0 -16    1.79    1.22
 -30   0 -16    3.48    1.10
 -31   0  16   -0.51    0.75
  31   0 -16    0.32    1.06
 -31   0 -16    0.74    1.14
 -32   0  16    1.69    0.82
  32   0 -16    2.96    1.29
 -32   0 -16    1.43    1.19
 -33   0  16    0.51    0.92
  33   0 -16    0.96    1.21
 -33   0 -16    0.48    1.32
   1   0 -17    0.24    0.61
   2   0 -17  159.09    7.36
   3   0 -17    0.43    0.67
   4   0 -17   57.25    3.30
   5   0 -17   -0.39    0.72
   7   0 -17   -0.07    0.75
   8   0 -17   78.71    4.06
   9   0 -17    0.22    0.76
  10   0 -17  435.02    8.08
  11   0 -17    0.46    0.81
  12   0 -17   49.85    2.42
  14   0 -17  300.35    8.06
  15   0 -17   -0.05    0.86
  16   0 -17    6.09    1.04
  17   0 -17    0.38    0.96
 -18   0  17   22.03    2.23
  18   0 -17   19.09    2.36
 -19   0  17   -0.42    0.81
  19   0 -17   -0.94    1.00
 -20   0  17   18.42    2.07
  20   0 -17   21.56    1.69
  21   0 -17    0.00    0.89
 -22   0  17    0.04    0.61
  22   0 -17    0.37    1.05
  23   0 -17   -0.36    0.92
 -24   0  17    5.98    1.13
  24   0 -17    8.90    1.37
  25   0 -17    0.71    1.18
  26   0 -17    5.06    1.35
 -27   0  17    0.27    0.91
  27   0 -17   -0.14    1.01
 -28   0  17   41.81    3.17
  28   0 -17   35.62    3.41
  29   0 -17   -0.51    1.03
 -30   0  17    7.71    1.02
  30   0 -17    5.97    1.84
 -31   0  17   -0.41    0.78
  31   0 -17   -0.53    1.41
 -31   0 -17    0.09    0.96
 -32   0  17   45.92    4.37
  32   0 -17   21.69    4.28
 -32   0 -17   38.71    4.12
   0   0 -18  204.56    4.45
   1   0 -18    0.70    0.67
   2   0 -18    2.91    0.72
   3   0 -18    0.46    0.63
   4   0 -18   18.11    1.56
   5   0 -18    0.09    0.62
   6   0 -18  420.19    7.70
   7   0 -18   -0.04    0.73
   8   0 -18   40.21    2.63
   9   0 -18   -0.08    0.70
  10   0 -18    0.73    0.89
  11   0 -18    0.88    0.89
  12   0 -18  109.82    3.85
  13   0 -18    0.68    0.81
  14   0 -18  176.39    7.02
  15   0 -18   -0.04    0.76
  16   0 -18   22.27    2.45
  17   0 -18   -0.15    0.81
  18   0 -18  237.64    5.40
  19   0 -18   -0.27    0.86
 -20   0  18   11.10    1.11
  20   0 -18   14.16    1.60
 -21   0  18    0.61    0.76
  21   0 -18   -0.34    0.93
 -22   0  18   33.22    2.35
  22   0 -18   35.39    2.20
 -23   0  18   -0.46    0.73
  23   0 -18   -0.94    1.03
 -24   0  18    5.26    0.92
  24   0 -18    6.08    1.29
 -25   0  18    0.48    0.71
  25   0 -18    0.00    1.20
 -26   0  18    1.15    0.71
  26   0 -18    0.79    0.91
 -27   0  18   -0.86    0.78
  27   0 -18    0.18    1.10
  28   0 -18    4.79    1.37
  29   0 -18    0.02    1.16
 -30   0  18   25.82    2.17
  30   0 -18   22.30    2.87
 -31   0  18    0.30    0.91
  31   0 -18   -0.68    1.19
 -31   0 -18   -0.72    1.01
 -32   0  18   21.87    2.23
 -32   0 -18   15.67    2.03
   0   0 -19    0.76    0.69
   1   0 -19   -0.41    0.59
   2   0 -19    4.42    0.82
   3   0 -19   -0.89    0.69
   4   0 -19  431.16    9.66
   5   0 -19   -0.37    0.72
   6   0 -19  189.76    5.48
   7   0 -19    1.31    0.77
   8   0 -19  317.76    7.90
   9   0 -19   -0.23    0.68
  10   0 -19   49.35    2.81
  11   0 -19    0.04    0.76
  12   0 -19   70.70    3.70
  13   0 -19    0.30    0.78
  14   0 -19  135.80    5.08
  15   0 -19    0.59    0.85
  16   0 -19   15.30    2.01
  17   0 -19   -0.15    0.83
  18   0 -19   80.16    5.35
  19   0 -19   -0.20    0.97
  20   0 -19    4.89    1.08
  21   0 -19   -0.06    0.96
  22   0 -19   45.09    3.50
 -23   0  19    1.04    0.76
  23   0 -19    0.25    0.97
 -24   0  19    8.86    1.16
  24   0 -19    9.44    1.50
  25   0 -19   -0.95    1.09
 -26   0  19   13.89    1.69
  26   0 -19   10.81    2.05
 -27   0  19   -0.12    0.73
  27   0 -19    1.55    1.09
 -28   0  19   14.61    1.46
  28   0 -19   10.70    2.14
 -29   0  19    0.41    0.70
  29   0 -19    0.81    1.19
 -30   0  19   54.55    5.11
  30   0 -19   37.84    5.27
   0   0 -20   21.72    1.91
  -1   0 -20    0.17    0.63
   1   0 -20    0.78    0.61
   2   0 -20   10.88    1.03
   3   0 -20    0.28    0.68
   4   0 -20   32.42    2.53
   5   0 -20    0.33    0.72
   6   0 -20    3.44    1.08
   7   0 -20    0.79    0.77
   8   0 -20  103.80    4.36
   9   0 -20   -0.21    0.88
  10   0 -20   65.14    3.62
  11   0 -20    0.27    0.90
  12   0 -20   22.77    2.43
  13   0 -20    0.30    0.77
  14   0 -20    9.70    1.19
  15   0 -20   -0.56    0.85
  16   0 -20    9.03    1.39
  18   0 -20   54.19    3.31
  19   0 -20    0.85    0.88
  20   0 -20    6.55    1.16
  21   0 -20   -0.56    1.08
  22   0 -20   15.74    1.76
  23   0 -20    0.55    1.20
  24   0 -20   11.05    1.79
  25   0 -20   -1.48    1.11
  26   0 -20    2.23    1.16
 -27   0  20   -0.56    0.65
  27   0 -20    0.43    1.17
 -28   0  20   26.84    2.42
  28   0 -20   25.54    2.87
 -29   0  20   -0.05    0.81
  29   0 -20    0.47    1.37
  -1   0 -21   -0.62    0.65
   1   0 -21    1.02    0.91
   2   0 -21   10.85    1.20
   3   0 -21    0.17    0.64
   4   0 -21    7.05    0.96
   6   0 -21  259.31    7.46
   7   0 -21    0.31    0.78
   8   0 -21   23.81    2.49
   9   0 -21    1.12    0.83
  10   0 -21   61.79    3.64
  11   0 -21    0.08    0.74
  12   0 -21   17.51    2.06
  13   0 -21   -0.15    0.80
  14   0 -21   74.97    4.77
  15   0 -21   -0.28    0.89
  16   0 -21   64.82    3.52
  17   0 -21   -0.50    0.86
  18   0 -21    3.91    1.03
  19   0 -21    1.13    0.82
  20   0 -21   31.25    2.39
  21   0 -21   -0.23    1.03
  22   0 -21    4.42    1.36
  23   0 -21    1.71    1.12
  24   0 -21   34.98    3.13
  25   0 -21    0.37    1.07
  26   0 -21    4.44    1.32
  27   0 -21    0.40    1.06
  28   0 -21    0.53    1.15
   0   0 -22  167.61    5.45
  -1   0 -22    0.18    0.74
   1   0 -22    0.42    0.71
  -2   0 -22    8.44    0.98
   2   0 -22    9.56    1.03
   3   0 -22    0.17    0.73
   4   0 -22   30.45    2.06
   5   0 -22    0.25    0.69
   6   0 -22   13.28    1.29
   7   0 -22    0.59    0.84
   8   0 -22    2.33    0.92
   9   0 -22    0.70    0.82
  10   0 -22   62.18    3.74
  11   0 -22    0.29    0.79
  12   0 -22   22.78    2.04
  13   0 -22   -0.09    0.85
  14   0 -22   47.42    3.03
  15   0 -22    0.09    0.91
  16   0 -22    2.20    1.02
  17   0 -22   -0.04    0.83
  18   0 -22   14.44    1.47
  19   0 -22    0.66    0.88
  20   0 -22    1.39    0.97
  21   0 -22   -0.73    1.01
  22   0 -22   15.27    2.10
  23   0 -22   -0.26    0.98
  24   0 -22   98.15    4.36
  25   0 -22    0.47    1.25
  26   0 -22   46.15    5.24
  27   0 -22    0.18    1.43
   0   0 -23    0.46    0.67
  -1   0 -23    0.28    0.66
   1   0 -23    0.07    0.78
  -2   0 -23   86.20    4.48
   2   0 -23   80.35    4.45
   4   0 -23   28.49    2.24
   5   0 -23   -0.41    0.68
   6   0 -23   26.27    2.10
   7   0 -23   -0.35    0.80
   8   0 -23   17.42    1.45
   9   0 -23   -0.90    0.71
  10   0 -23    1.79    0.75
  11   0 -23   -0.25    0.79
  12   0 -23    5.15    1.04
  13   0 -23    0.40    0.86
  14   0 -23    6.57    1.11
  15   0 -23   -0.03    0.91
  16   0 -23   41.98    2.93
  17   0 -23   -0.71    0.89
  18   0 -23   20.74    1.98
  19   0 -23   -0.54    0.92
  20   0 -23   -0.36    1.01
  21   0 -23   -0.22    0.99
  22   0 -23   15.13    1.89
  23   0 -23   -0.80    1.14
  24   0 -23    2.95    1.13
  25   0 -23    1.49    1.00
   0   0 -24   42.53    3.53
  -1   0 -24    0.66    0.78
   1   0 -24   -0.78    0.82
  -2   0 -24   13.99    1.22
   2   0 -24   13.01    1.34
  -3   0 -24    0.89    0.71
   3   0 -24   -0.74    0.79
   4   0 -24   59.56    3.41
   6   0 -24   88.32    4.34
   7   0 -24    0.67    0.92
   8   0 -24    6.55    1.02
   9   0 -24    0.34    0.78
  10   0 -24   14.55    1.40
  11   0 -24    0.31    0.85
  12   0 -24    8.32    1.09
  13   0 -24    0.10    0.91
  14   0 -24   26.36    1.87
  15   0 -24    0.10    0.79
  16   0 -24    5.66    1.12
  17   0 -24   -0.68    0.95
  18   0 -24    0.69    1.02
  19   0 -24    0.21    0.92
  20   0 -24    3.54    1.24
  21   0 -24   -0.53    1.05
  22   0 -24   15.09    2.06
  23   0 -24    1.69    1.16
   0   0 -25    1.19    0.79
  -1   0 -25    0.23    0.74
   1   0 -25    0.39    0.71
  -2   0 -25   47.01    3.22
   2   0 -25   48.04    3.29
  -3   0 -25    0.32    0.65
   3   0 -25   -0.26    0.65
  -4   0 -25    5.83    1.01
   4   0 -25    5.40    0.94
   5   0 -25    0.25    0.76
   6   0 -25    9.98    1.21
   7   0 -25    1.79    0.89
   8   0 -25    5.00    0.91
   9   0 -25    0.21    0.82
  10   0 -25   10.96    1.41
  11   0 -25    0.65    0.87
  12   0 -25    2.29    0.99
  13   0 -25   -0.25    0.86
  14   0 -25   11.31    1.52
  15   0 -25    0.67    0.83
  16   0 -25    7.23    1.19
  17   0 -25    0.79    1.11
  18   0 -25   26.02    2.47
  19   0 -25    0.23    0.97
  20   0 -25   30.02    2.72
  21   0 -25    0.02    1.27
  22   0 -25    1.34    1.11
   0   0 -26   51.90    3.23
  -1   0 -26    0.64    0.83
   1   0 -26    0.93    0.78
  -2   0 -26   33.49    2.27
   2   0 -26   25.36    2.28
  -3   0 -26   -0.14    0.57
   3   0 -26    0.27    0.74
  -4   0 -26   19.23    1.61
   4   0 -26   20.73    2.05
  -5   0 -26   -0.26    0.63
   5   0 -26    0.21    0.79
   6   0 -26    1.00    0.93
   8   0 -26    1.18    0.82
  10   0 -26    1.32    0.77
  11   0 -26    0.82    0.95
  12   0 -26    1.55    0.97
  13   0 -26    1.29    0.86
  14   0 -26    0.89    0.87
  15   0 -26    0.31    0.74
  16   0 -26   19.06    2.00
  18   0 -26   17.95    2.23
  20   0 -26   24.88    3.00
   0   0 -27    0.95    0.83
  -1   0 -27   -0.22    0.82
   1   0 -27    0.20    0.89
  -2   0 -27    9.98    1.46
   2   0 -27   10.29    1.43
  -3   0 -27   -0.69    0.75
   3   0 -27    0.60    0.88
  -4   0 -27    4.23    0.89
   4   0 -27    4.67    1.00
  -5   0 -27    0.37    0.73
  -6   0 -27    6.47    0.93
   6   0 -27    3.90    1.07
   7   0 -27    0.26    0.84
   8   0 -27    1.16    0.86
   9   0 -27   -0.25    0.90
  10   0 -27    0.87    0.87
  11   0 -27   -0.01    0.97
  12   0 -27    2.40    1.07
  13   0 -27    0.33    0.87
  14   0 -27   49.31    3.69
  15   0 -27   -0.23    0.98
  16   0 -27   32.21    3.48
  18   0 -27   12.92    1.80
   0   0 -28   63.80    4.82
  -1   0 -28   -0.47    0.93
   1   0 -28    0.50    0.69
  -2   0 -28    7.45    1.08
   2   0 -28    6.49    1.15
  -3   0 -28    0.08    0.81
   3   0 -28   -0.01    0.76
  -4   0 -28    7.89    1.14
   4   0 -28    8.07    1.08
  -5   0 -28    0.17    0.78
   5   0 -28    0.11    0.88
  -6   0 -28    1.64    0.87
   6   0 -28    0.92    0.86
  -7   0 -28    0.70    0.95
   7   0 -28    0.55    0.89
   8   0 -28    4.22    0.98
   9   0 -28   -0.09    0.86
  10   0 -28   26.56    2.37
  11   0 -28    1.12    0.94
  12   0 -28    5.53    1.16
  13   0 -28   -0.60    0.94
  14   0 -28    0.88    0.96
  15   0 -28    0.65    0.93
   0   0 -29    1.46    0.88
  -1   0 -29    0.27    0.81
   1   0 -29   -0.42    0.73
  -2   0 -29   16.02    1.98
   2   0 -29   18.35    1.70
  -3   0 -29   -0.36    0.77
   3   0 -29   -0.38    0.80
  -4   0 -29    0.74    0.80
   4   0 -29    0.32    0.81
  -5   0 -29   -0.02    0.78
   5   0 -29    0.01    0.85
  -6   0 -29   10.49    1.74
   6   0 -29   11.01    1.49
  -7   0 -29   -0.65    0.96
   7   0 -29   -0.28    0.97
  -8   0 -29    8.97    1.36
   8   0 -29   10.36    1.40
   9   0 -29   -0.87    0.76
  10   0 -29   15.47    1.94
  11   0 -29    0.49    0.88
   0   0 -30    9.83    1.82
  -1   0 -30   -0.20    0.95
   1   0 -30    0.31    0.92
  -2   0 -30   17.49    2.22
   2   0 -30   14.99    1.84
  -3   0 -30   -0.27    0.84
   3   0 -30    0.35    1.00
  -4   0 -30    9.51    1.58
   4   0 -30    7.94    1.46
  -5   0 -30    0.47    0.88
   5   0 -30    0.58    1.03
  -6   0 -30   12.48    1.47
   6   0 -30   14.68    1.93
   0   1   0    0.96    1.23
   0  -1   0   -0.51    1.27
  -1   1   0    1.42    0.86
   1  -1   0    1.36    0.88
  -2   1   0  252.40    8.90
   2  -1   0  245.75    9.26
  -3   1   0  335.14   10.43
   3  -1   0  338.12   10.34
  -4   1   0    8.74    1.48
   4  -1   0    7.30    1.33
  -5   1   0  944.39   18.89
   5  -1   0 1004.26   20.16
  -6   1   0   61.40    3.47
   6  -1   0   54.62    3.40
  -7   1   0    0.45    1.22
   7  -1   0    1.26    1.04
  -7  -1   0    1.01    0.94
  -8   1   0   27.64    2.48
   8  -1   0   27.01    1.93
  -8  -1   0   26.22    2.14
  -9   1   0  135.61    6.98
   9  -1   0  143.40    6.02
  -9  -1   0  141.23    6.40
 -10   1   0  254.86    8.38
 -10  -1   0  245.62    9.37
  10  -1   0  242.95    9.98
 -11   1   0   45.40    2.81
 -11  -1   0   45.65    3.06
  11  -1   0   45.08    3.19
 -12   1   0   10.46    1.76
 -12  -1   0   12.30    1.35
  12  -1   0    9.19    1.43
 -13   1   0  120.01    6.20
 -13  -1   0  124.48    6.69
  13  -1   0  123.66    6.76
 -14   1   0   65.18    3.63
 -14  -1   0   67.23    4.42
  14  -1   0   71.18    3.99
 -15   1   0   96.69    5.29
 -15  -1   0  103.23    5.98
  15  -1   0   80.92    4.66
 -16   1   0    5.86    1.22
 -16  -1   0    7.08    1.23
  16  -1   0    5.10    1.03
 -17   1   0   73.64    4.01
 -17  -1   0   69.15    4.15
 -18   1   0   10.28    1.21
 -18  -1   0    9.81    1.31
 -19   1   0    3.10    0.89
 -19  -1   0    3.19    0.91
 -20   1   0   12.82    2.11
 -20  -1   0   10.28    1.84
 -21   1   0  208.39    9.69
 -21  -1   0  183.57    8.93
 -22   1   0  477.99    7.77
 -23   1   0   12.14    1.51
 -23  -1   0   13.07    1.37
 -24   1   0   21.38    1.60
 -24  -1   0   21.48    1.90
 -25   1   0   20.38    2.05
 -25  -1   0   19.80    2.11
 -26   1   0    8.19    1.20
 -26  -1   0    8.48    1.22
 -27   1   0   49.06    3.20
 -27  -1   0   43.97    3.72
 -28   1   0    4.95    1.80
 -28  -1   0    8.75    1.83
 -29   1   0  246.37    7.96
 -29  -1   0  241.89    7.69
 -30   1   0   66.33    4.06
 -30  -1   0   72.33    4.57
 -31   1   0    1.33    1.00
 -31  -1   0    1.04    0.95
 -32   1   0    5.45    1.21
 -32  -1   0    5.84    1.23
 -33   1   0   10.97    1.53
 -33  -1   0   13.51    1.64
 -34   1   0   79.78    4.87
 -34  -1   0   85.15    5.08
 -35   1   0   14.50    1.69
 -35  -1   0   13.36    1.59
 -36   1   0    5.12    1.26
 -36  -1   0    7.47    1.19
 -37   1   0   22.96    2.38
 -37  -1   0   22.41    2.60
 -38   1   0    2.35    1.07
 -38  -1   0    1.20    1.03
 -39  -1   0    2.16    0.96
   0   1   1    0.39    0.66
   0  -1  -1    0.07    0.69
  -1  -1  -1  175.62    6.49
  -1   1   1  171.66    6.77
   1  -1  -1  171.24    6.46
  -1   1  -1  204.07    8.61
   1  -1   1  201.40    7.74
  -2   1   1    8.25    1.13
   2  -1  -1    6.95    1.11
   2  -1   1    8.66    1.66
  -3   1   1  424.33   12.88
   3  -1  -1  440.80   13.07
  -3  -1   1  399.63   15.69
  -3   1  -1  423.07   12.28
   3  -1   1  453.72   14.40
  -4   1   1   87.71    5.09
   4  -1  -1   97.22    5.36
  -4  -1   1   94.65    8.74
  -4   1  -1  114.54    6.85
   4  -1   1  110.19    5.95
  -6   1   1  174.32    7.04
   6  -1  -1  186.65    7.07
  -6  -1   1  182.66    7.98
  -6   1  -1  197.02    7.83
   6  -1   1  171.98    7.08
  -7   1   1   50.15    3.09
   7  -1  -1   51.03    3.19
  -7  -1   1   48.12    3.48
  -7   1  -1   45.35    4.71
   7  -1   1   35.08    4.22
  -8   1   1 1062.15   20.36
   8  -1  -1 1193.96   23.18
  -8  -1   1 1035.09   20.82
  -8   1  -1 1132.33   22.25
   8  -1   1 1213.18   23.48
  -9   1   1  290.10    8.90
  -9  -1   1  273.93    9.00
   9  -1  -1  315.32    9.88
  -9   1  -1  269.38    8.89
   9  -1   1  305.79    9.82
 -10   1   1  858.67   16.91
 -10  -1   1  866.83   18.04
 -10   1  -1  821.25   16.98
  10  -1  -1  847.38   17.74
  10  -1   1  888.82   17.76
 -11   1   1   49.15    3.41
 -11  -1   1   50.94    3.40
 -11   1  -1   57.73    3.99
  11  -1  -1   52.74    3.68
 -11  -1  -1   56.41    3.33
 -12   1   1  225.00    8.60
 -12  -1   1  228.66    8.82
 -12   1  -1  232.86    8.94
  12  -1  -1  219.81    9.21
 -12  -1  -1  223.00    8.92
 -13   1   1    9.14    2.19
 -13  -1   1   11.97    2.10
 -13   1  -1   10.39    2.22
  13  -1  -1   11.14    1.29
 -13  -1  -1   10.56    1.27
 -14   1   1  175.34    6.91
 -14  -1   1  172.11    7.28
 -14   1  -1  156.15    6.62
 -14  -1  -1  169.44    6.84
  14  -1  -1  177.91    7.19
 -15   1   1   59.84    3.68
 -15  -1   1   58.19    3.62
 -15   1  -1   62.83    3.70
 -15  -1  -1   62.11    3.60
  15  -1  -1   64.67    4.31
 -16   1   1  167.65    7.09
 -16  -1   1  163.12    7.66
 -16   1  -1  170.73    7.20
 -16  -1  -1  167.76    7.59
 -17   1   1    6.69    1.09
 -17  -1   1    5.91    1.12
 -17   1  -1    6.23    1.14
 -17  -1  -1    8.48    1.18
  17  -1  -1    5.64    1.24
 -18   1   1    9.57    1.19
 -18  -1   1    8.44    1.46
 -18   1  -1   11.08    1.41
 -18  -1  -1   10.18    1.31
  18  -1  -1    7.82    1.12
 -19   1   1   53.85    3.12
 -19  -1   1   57.48    3.31
 -19   1  -1   58.01    3.17
 -19  -1  -1   60.26    3.75
  19  -1  -1   57.09    3.61
 -20   1   1   20.66    2.00
 -20  -1   1   24.20    2.17
 -20   1  -1   24.16    2.20
 -20  -1  -1   25.98    2.54
  20  -1  -1   22.75    2.42
 -21   1   1   18.88    1.92
 -21  -1   1   19.85    1.88
 -21   1  -1   17.67    1.84
 -21  -1  -1   18.97    1.90
 -22   1   1  139.76    6.75
 -22  -1   1  141.08    7.25
 -22   1  -1  139.58    7.03
 -22  -1  -1  137.09    6.89
 -23   1   1   62.78    2.87
 -23  -1   1   63.98    3.84
 -23   1  -1   71.95    3.99
 -23  -1  -1   73.19    4.34
 -24   1   1   37.77    2.65
 -24  -1   1   39.01    2.80
 -24   1  -1   37.43    2.69
 -24  -1  -1   41.45    3.03
 -25   1   1   44.16    3.20
 -25  -1   1   40.88    3.07
 -25   1  -1   41.81    3.06
 -25  -1  -1   37.78    3.12
 -26   1   1   75.24    4.33
 -26  -1   1   77.89    4.41
 -26   1  -1   72.07    4.04
 -26  -1  -1   86.86    4.81
 -27   1   1  284.75   10.44
 -27  -1   1  288.76   10.39
 -27   1  -1  279.68   10.07
 -27  -1  -1  306.43   11.47
 -28   1   1    6.31    1.14
 -28  -1   1    5.62    1.18
 -28   1  -1    5.85    1.11
 -28  -1  -1    7.28    1.20
 -29   1   1   14.55    1.90
 -29  -1   1   15.62    2.02
 -29   1  -1   13.71    1.49
 -29  -1  -1   13.76    1.72
 -30   1   1   44.89    3.33
 -30  -1   1   45.05    3.30
 -30   1  -1   44.99    3.27
 -30  -1  -1   49.31    3.49
 -31   1   1   19.52    1.91
 -31  -1   1   21.46    2.05
 -31   1  -1   17.20    1.59
 -31  -1  -1   21.34    2.02
 -32   1   1   34.53    2.91
 -32  -1   1   31.25    2.77
 -32   1  -1   33.60    2.80
 -32  -1  -1   29.86    2.52
 -33   1   1   22.21    1.91
 -33  -1   1   19.05    1.80
 -33   1  -1   20.66    1.86
 -33  -1  -1   19.32    1.82
 -34   1   1   21.94    1.96
 -34  -1   1   22.15    1.93
 -34   1  -1   19.66    1.84
 -34  -1  -1   22.61    2.21
 -35   1   1    8.80    1.29
 -35  -1   1    8.28    1.43
 -35   1  -1    8.60    1.29
 -35  -1  -1    6.95    1.27
 -36   1   1   11.67    1.52
 -36  -1   1    7.75    1.18
 -36   1  -1    8.72    1.19
 -36  -1  -1   10.11    1.59
 -37   1   1    5.29    1.18
 -37  -1   1    4.30    1.32
 -37   1  -1    5.45    1.13
 -37  -1  -1    6.71    1.54
 -38   1   1   19.56    2.01
 -38  -1   1   17.63    2.29
 -38   1  -1   19.39    2.16
 -38  -1  -1   19.76    2.04
 -39   1   1    2.58    1.09
 -39  -1   1    5.01    1.41
 -39   1  -1    3.27    0.96
 -39  -1  -1    3.47    1.20
   0   1   2    6.87    0.94
   0  -1  -2    5.53    0.93
  -1   1   2  489.56    6.83
   1  -1  -2  528.74   10.91
  -2   1   2  463.27   13.37
   2  -1  -2  460.08   13.15
  -3  -1   2  368.11   10.88
  -3   1   2  333.98    9.77
   3   1  -2  331.96   11.72
   3  -1  -2  326.75   10.55
  -5   1   2  300.38    9.30
  -5  -1   2  295.69    9.13
   5  -1  -2  303.41    9.20
   5   1  -2  294.63    9.61
  -5   1  -2  339.61   10.16
  -6   1   2 1572.54   28.07
  -6  -1   2 1486.50   26.90
   6  -1  -2 1680.02   30.41
   6   1  -2 1547.93   29.30
  -6   1  -2 1642.17   29.80
  -7   1   2  214.23    7.84
  -7  -1   2  196.97    7.80
   7  -1  -2  244.50    9.07
   7   1  -2  197.26    8.90
  -7   1  -2  219.27    8.05
  -8   1   2  370.43   11.05
  -8  -1   2  347.77   11.28
   8  -1  -2  360.84   11.82
  -8   1  -2  391.16   11.36
  -9   1   2  157.88    6.05
  -9  -1   2  155.13    6.45
   9  -1  -2  158.72    6.70
   9   1  -2  149.71    6.71
  -9   1  -2  158.84    6.10
 -10   1   2 1556.01   28.09
 -10  -1   2 1549.15   28.93
  10  -1  -2 1660.56   30.61
 -10   1  -2 1537.00   27.76
  10   1  -2 1458.29   29.16
 -11   1   2  178.00    6.65
 -11  -1   2  183.76    7.87
  11  -1  -2  172.21    6.83
 -11   1  -2  180.63    6.90
  11   1  -2  140.87    7.38
 -12   1   2  263.11    8.79
 -12  -1   2  253.92    8.77
  12  -1  -2  272.51   10.12
  12   1  -2  240.45   10.29
 -13   1   2  218.34    8.03
 -13  -1   2  221.52    8.30
  13  -1  -2  240.41    9.18
 -13   1  -2  207.06    7.87
  13   1  -2  208.48    9.20
 -14   1   2   28.91    2.29
 -14  -1   2   29.09    2.49
 -14   1  -2   28.77    2.01
  14  -1  -2   31.82    2.33
 -14  -1  -2   30.31    2.04
  14   1  -2   22.05    2.19
 -15   1   2  192.30    7.87
 -15  -1   2  187.93    8.10
 -15   1  -2  207.16    8.71
  15  -1  -2  190.34    8.72
 -15  -1  -2  162.86    6.93
 -16   1   2   24.55    1.81
 -16  -1   2   26.54    2.16
 -16   1  -2   30.70    2.28
  16  -1  -2   24.76    2.30
 -16  -1  -2   24.74    1.74
 -17   1   2   85.04    4.79
 -17  -1   2   77.61    4.32
 -17   1  -2   92.89    5.16
  17  -1  -2   94.87    5.58
 -17  -1  -2   91.44    5.18
 -18   1   2   27.32    2.33
 -18  -1   2   31.40    2.49
 -18   1  -2   28.76    2.26
 -18  -1  -2   32.42    2.58
  18  -1  -2   30.89    2.79
 -19   1   2  108.67    6.22
 -19  -1   2   99.43    5.97
 -19   1  -2  102.68    5.94
 -19  -1  -2  101.97    6.25
  19  -1  -2   96.11    6.55
 -20   1   2   11.57    1.93
 -20  -1   2   11.84    2.19
 -20   1  -2   11.44    1.99
 -20  -1  -2   10.59    1.27
  20  -1  -2   10.02    1.43
 -21   1   2  198.73    9.37
 -21  -1   2  193.39    9.28
 -21   1  -2  208.93   10.21
 -21  -1  -2  227.37   10.88
  21  -1  -2  228.91   10.77
 -22   1   2    4.11    1.19
 -22  -1   2    5.15    1.08
 -22   1  -2    6.15    1.21
 -22  -1  -2    5.02    1.08
  22  -1  -2    4.05    1.06
 -23   1   2   47.57    3.10
 -23  -1   2   48.44    3.17
 -23   1  -2   42.58    2.85
 -23  -1  -2   47.44    3.26
 -24   1   2  149.36    4.45
 -24  -1   2  146.89    4.54
 -24   1  -2  148.59    4.34
 -24  -1  -2  138.73    4.73
 -25   1   2   11.90    1.51
 -25  -1   2   13.80    1.47
 -25   1  -2   13.45    1.73
 -25  -1  -2   10.90    1.41
 -26   1   2   59.33    3.50
 -26  -1   2   57.83    3.37
 -26   1  -2   54.59    3.57
 -26  -1  -2   50.64    2.87
 -27   1   2    3.49    1.34
 -27  -1   2    5.50    1.53
 -27   1  -2    3.14    1.38
 -27  -1  -2    3.08    1.58
 -28   1   2   97.84    4.06
 -28  -1   2  102.36    4.15
 -28   1  -2  100.76    4.04
 -28  -1  -2  101.03    4.07
 -29   1   2  194.85    9.66
 -29  -1   2  198.24    9.70
 -29   1  -2  178.04    8.98
 -29  -1  -2  170.03    9.04
 -30   1   2   22.43    1.87
 -30  -1   2   24.33    2.04
 -30   1  -2   26.67    2.15
 -30  -1  -2   26.15    2.70
 -31   1   2    6.45    1.29
 -31  -1   2    6.22    1.12
 -31   1  -2    4.75    1.23
 -31  -1  -2    3.57    1.02
 -32   1   2   19.49    1.59
 -32  -1   2   18.64    1.55
 -32   1  -2   17.31    1.52
 -32  -1  -2   15.68    1.48
 -33   1   2    1.22    1.00
 -33  -1   2    2.40    1.02
 -33   1  -2    1.35    1.04
 -33  -1  -2    0.65    1.00
 -34   1   2   10.01    1.30
 -34  -1   2   10.70    1.65
 -34   1  -2    9.38    1.47
 -34  -1  -2    9.56    1.62
 -35   1   2   36.43    3.04
 -35  -1   2   29.19    2.60
 -35   1  -2   28.72    2.59
 -35  -1  -2   28.34    2.66
 -36   1   2    1.39    1.05
 -36  -1   2    1.93    1.08
 -36   1  -2    0.15    1.04
 -36  -1  -2    0.06    1.14
 -37   1   2   11.17    1.32
 -37  -1   2   13.68    1.60
 -37   1  -2   12.47    1.65
 -37  -1  -2   12.44    1.91
 -38   1   2   34.41    3.10
 -38  -1   2   32.03    2.96
 -38   1  -2   32.00    2.79
 -38  -1  -2   28.52    2.45
 -39   1   2    9.93    1.82
 -39  -1   2   10.39    1.61
 -39   1  -2    9.21    1.40
 -39  -1  -2    8.16    1.53
   0  -1  -3    3.44    1.03
  -1   1   3  509.98   10.74
   1  -1  -3  520.15   11.27
  -2   1   3   24.34    1.57
   2  -1  -3   26.75    1.66
   3  -1  -3  196.91    7.04
  -4  -1   3  513.64   10.46
  -4   1   3  480.59   13.28
   4   1  -3  490.63    7.62
   4  -1  -3  502.80   10.72
  -5  -1   3    3.55    0.96
  -5   1   3    2.67    1.07
   5  -1  -3    4.46    1.16
   5   1  -3    3.88    1.10
  -6  -1   3   90.68    4.84
  -6   1   3   88.43    4.71
   6  -1  -3   95.60    5.14
   6   1  -3   91.85    5.19
  -7  -1   3 1168.75   22.07
  -7   1   3 1169.92   21.53
   7  -1  -3 1297.10   23.91
   7   1  -3 1201.38   24.39
  -8   1   3    4.18    1.00
  -8  -1   3    4.06    0.89
   8  -1  -3    4.37    1.04
   8   1  -3    4.11    1.12
  -9   1   3   33.72    1.96
  -9  -1   3   31.29    2.12
   9  -1  -3   33.83    2.25
   9   1  -3   35.08    2.43
  -9   1  -3   35.19    2.14
 -10   1   3   85.14    4.62
 -10  -1   3   82.57    4.53
  10  -1  -3   88.90    4.89
  10   1  -3   79.09    4.18
 -10   1  -3   80.41    2.97
 -11   1   3  203.01    7.82
 -11  -1   3  204.27    7.56
  11  -1  -3  210.78    8.47
  11   1  -3  221.53    9.23
 -11   1  -3  215.39    8.22
 -12   1   3   24.13    1.60
 -12  -1   3   26.45    1.71
  12  -1  -3   26.79    2.14
  12   1  -3   26.03    2.55
 -12   1  -3   23.79    1.74
 -13   1   3  177.79    6.77
 -13  -1   3  186.18    7.33
  13  -1  -3  194.56    8.08
  13   1  -3  207.51    9.20
 -13   1  -3  201.10    7.88
 -14   1   3  298.01    7.43
 -14  -1   3  318.08    8.38
 -15   1   3  156.20    6.94
 -15  -1   3  147.74    6.93
  15  -1  -3  158.70    7.90
 -15   1  -3  173.24    7.24
  15   1  -3  145.02    7.53
 -16   1   3  859.44   17.37
 -16  -1   3  856.35   17.57
 -16  -1  -3  952.86   19.32
 -17   1   3   59.28    3.90
 -17  -1   3   60.87    4.12
  17  -1  -3   69.40    4.40
 -17   1  -3   66.57    3.75
 -17  -1  -3   65.73    3.91
  17   1  -3   60.66    4.19
 -18   1   3   41.13    2.71
 -18  -1   3   39.98    2.58
 -18   1  -3   42.24    2.75
  18  -1  -3   43.03    3.28
 -18  -1  -3   42.50    2.74
  18   1  -3   38.64    3.27
 -19   1   3   86.53    5.05
 -19  -1   3   69.09    3.54
 -19   1  -3   85.40    5.14
  19  -1  -3   67.88    4.66
 -19  -1  -3   87.41    5.29
 -20   1   3   27.78    2.57
 -20  -1   3   22.08    2.30
 -20   1  -3   31.78    2.52
 -20  -1  -3   29.72    2.19
  20  -1  -3   27.07    3.05
 -21   1   3  166.62    7.90
 -21  -1   3  180.63    8.44
 -21   1  -3  180.92    8.54
 -21  -1  -3  182.20    8.56
  21  -1  -3  164.68    8.85
 -22   1   3   12.68    1.26
 -22  -1   3   11.37    1.23
 -22   1  -3   13.42    1.42
 -22  -1  -3   14.27    1.35
  22  -1  -3   14.53    1.86
 -23   1   3   19.25    1.50
 -23  -1   3   20.96    1.68
 -23   1  -3   24.59    1.96
 -23  -1  -3   23.58    1.94
  23  -1  -3   23.15    2.28
 -24   1   3   14.45    1.36
 -24  -1   3   14.94    1.37
 -24   1  -3   15.42    1.40
 -24  -1  -3   18.85    1.52
  24  -1  -3   11.42    1.96
 -25   1   3    3.87    1.13
 -25  -1   3    6.32    1.32
 -25   1  -3    7.78    1.40
 -25  -1  -3    6.26    1.19
  25  -1  -3    7.79    1.48
 -26   1   3  103.14    3.95
 -26  -1   3  101.66    3.74
 -26   1  -3  115.50    4.50
 -26  -1  -3  106.16    4.34
 -27   1   3   51.56    3.05
 -27  -1   3   47.44    3.23
 -27   1  -3   46.78    3.02
 -27  -1  -3   47.92    2.96
 -28   1   3   34.05    2.24
 -28  -1   3   33.66    2.17
 -28   1  -3   29.21    1.95
 -28  -1  -3   28.55    2.63
 -29   1   3    6.27    1.09
 -29  -1   3    7.44    1.33
 -29   1  -3    5.68    1.15
 -29  -1  -3    4.35    1.12
 -30   1   3   54.78    3.74
 -30  -1   3   61.14    4.03
 -30   1  -3   58.23    3.89
 -30  -1  -3   62.24    4.14
 -31   1   3   24.37    2.23
 -31  -1   3   25.94    2.25
 -31   1  -3   21.65    2.46
 -31  -1  -3   23.22    2.14
 -32   1   3   33.55    2.70
 -32  -1   3   28.20    2.51
 -32   1  -3   31.87    2.53
 -32  -1  -3   28.08    2.44
 -33   1   3   -0.31    1.04
 -33  -1   3    2.12    0.96
 -33   1  -3    0.67    0.88
 -33  -1  -3    1.19    0.92
 -34  -1   3    2.45    0.86
 -34   1  -3    2.75    1.13
 -34  -1  -3    1.70    1.30
 -35   1   3    5.47    1.37
 -35  -1   3    5.04    1.24
 -35   1  -3    5.80    1.19
 -35  -1  -3    4.97    1.19
 -36   1   3    9.67    1.31
 -36  -1   3   12.97    1.60
 -36   1  -3   10.88    1.33
 -36  -1  -3   13.08    1.90
 -37   1   3   13.10    1.59
 -37  -1   3   11.91    1.44
 -37   1  -3    9.84    1.23
 -37  -1  -3   13.57    1.65
 -38   1   3    4.87    1.14
 -38  -1   3    2.37    1.12
 -38   1  -3    5.70    1.33
 -38  -1  -3    2.18    1.29
 -39   1   3    3.51    1.03
 -39  -1   3    4.15    1.12
 -39   1  -3    4.80    1.08
 -39  -1  -3    5.35    1.35
   0  -1  -4 1625.20   29.61
  -1   1   4  430.09   12.28
   1  -1  -4  384.50   11.92
   3   1  -4   25.47    1.53
  -3   1   4   22.28    1.58
   3  -1  -4   23.64    1.63
  -4  -1   4    8.67    1.01
   4   1  -4    7.40    1.07
  -4   1   4    7.21    1.19
   4  -1  -4    7.78    1.10
  -5  -1   4   49.31    2.69
  -5   1   4   49.94    2.70
   5   1  -4   43.92    2.68
   5  -1  -4   48.46    2.87
  -6  -1   4  556.05   11.44
  -6   1   4  558.39   11.39
   6   1  -4  579.41   12.48
  -7  -1   4  762.27   15.13
  -7   1   4  759.95   14.77
   7  -1  -4  823.67   15.91
   7   1  -4  799.92   16.19
  -8  -1   4  288.32    9.14
  -8   1   4  281.22    8.85
   8  -1  -4  318.18    9.67
   8   1  -4  288.99   10.02
  -9  -1   4  139.26    4.23
  -9   1   4  142.58    5.82
   9  -1  -4  145.64    6.13
   9   1  -4  161.26    6.68
 -10  -1   4  304.12    9.36
 -10   1   4  300.54    8.84
  10  -1  -4  357.43   10.84
  10   1  -4  323.47   11.13
 -11   1   4  382.80   11.29
 -11  -1   4  344.55   10.29
  11  -1  -4  409.35   12.49
  11   1  -4  344.96   11.26
 -12   1   4  269.15    8.46
 -12  -1   4  276.34    8.44
  12  -1  -4  269.18    8.47
  12   1  -4  301.66   10.96
 -13   1   4   47.99    2.77
 -13  -1   4   47.52    2.93
  13  -1  -4   49.76    3.23
  13   1  -4   54.87    3.81
 -13   1  -4   44.68    2.71
 -14   1   4   10.24    1.10
 -14  -1   4   11.07    1.15
  14  -1  -4   15.49    1.52
  14   1  -4   14.97    1.66
 -14   1  -4   13.99    1.44
 -15   1   4   40.36    2.56
 -15  -1   4   39.94    2.61
  15  -1  -4   45.04    3.28
  15   1  -4   40.09    3.37
 -15   1  -4   46.34    2.76
 -16   1   4   84.14    4.67
 -16  -1   4   74.82    4.05
  16  -1  -4   88.44    5.25
  16   1  -4   68.81    4.69
 -16   1  -4   90.73    4.87
 -17   1   4  116.25    6.02
 -17  -1   4  105.38    5.77
  17  -1  -4  109.64    6.60
 -17   1  -4  110.50    5.86
  17   1  -4  113.84    7.11
 -18   1   4   30.00    2.13
 -18  -1   4   31.04    2.17
  18  -1  -4   30.86    2.93
 -18   1  -4   33.35    2.24
  18   1  -4   24.91    3.68
 -18  -1  -4   28.05    2.57
 -19   1   4   57.37    3.14
 -19  -1   4   61.94    3.34
  19  -1  -4   62.69    4.30
 -19   1  -4   67.49    3.43
  19   1  -4   39.54    5.14
 -19  -1  -4   56.41    3.40
 -20   1   4   69.31    3.52
 -20  -1   4   67.42    3.59
 -20   1  -4   72.28    3.63
  20  -1  -4   66.52    4.02
 -20  -1  -4   75.37    3.85
  20   1  -4   62.43    4.69
 -21   1   4  113.34    5.60
 -21  -1   4  118.43    6.03
 -21   1  -4  123.84    6.40
  21  -1  -4  119.44    7.24
 -21  -1  -4  103.88    5.63
  21   1  -4  118.34    7.13
 -22   1   4    6.25    1.06
 -22  -1   4    4.46    0.95
 -22   1  -4    7.58    1.17
 -22  -1  -4    5.25    0.96
  22  -1  -4    6.88    1.23
 -23   1   4   24.68    2.00
 -23  -1   4   21.47    1.66
 -23   1  -4   24.79    1.88
 -23  -1  -4   22.16    1.81
  23  -1  -4   17.60    2.41
 -24   1   4   11.53    1.25
 -24  -1   4    9.36    1.15
 -24   1  -4    9.52    1.23
 -24  -1  -4    9.17    1.29
  24  -1  -4    6.72    1.66
 -25   1   4    4.96    1.54
 -25  -1   4    5.89    1.52
 -25   1  -4    4.85    1.23
 -25  -1  -4    4.88    1.04
  25  -1  -4    6.09    1.20
 -26   1   4  134.51    5.73
 -26  -1   4  125.90    5.28
 -26   1  -4  137.00    5.69
 -26  -1  -4  131.44    5.81
  26  -1  -4  115.03    6.93
 -27   1   4   11.41    1.42
 -27  -1   4   11.15    1.27
 -27   1  -4   11.43    1.42
 -27  -1  -4   11.35    1.42
  27  -1  -4    5.26    1.29
 -28   1   4   40.12    2.34
 -28  -1   4   36.23    2.46
 -28   1  -4   41.21    2.94
 -28  -1  -4   39.43    3.09
 -29   1   4   13.82    1.97
 -29  -1   4   14.83    1.89
 -29   1  -4   13.93    1.91
 -29  -1  -4   13.67    1.89
 -30   1   4   44.41    3.45
 -30  -1   4   48.00    3.63
 -30   1  -4   43.98    3.53
 -30  -1  -4   47.82    3.47
 -31   1   4   24.80    2.34
 -31  -1   4   23.72    2.07
 -31   1  -4   25.55    2.48
 -31  -1  -4   25.28    2.62
 -32   1   4    3.35    1.05
 -32  -1   4    2.41    0.91
 -32   1  -4    2.55    1.16
 -32  -1  -4    4.36    1.27
 -33   1   4   25.32    2.03
 -33  -1   4   23.68    2.04
 -33   1  -4   23.48    2.13
 -33  -1  -4   20.98    2.20
 -34   1   4    2.76    1.03
 -34  -1   4    1.02    0.96
 -34   1  -4    1.30    1.05
 -34  -1  -4    1.41    1.14
 -35   1   4    3.01    1.00
 -35  -1   4    3.89    0.98
 -35   1  -4    4.93    1.12
 -35  -1  -4    4.11    1.19
 -36   1   4    0.02    0.77
 -36  -1   4    0.80    0.88
 -36   1  -4   -0.08    1.02
 -36  -1  -4    0.86    1.04
 -37  -1   4   -0.09    0.92
 -37   1   4   -0.56    1.13
 -37   1  -4    0.61    1.07
 -37  -1  -4   -0.93    0.88
 -38   1   4    1.86    1.07
 -38  -1   4    1.14    1.09
 -38   1  -4    2.74    1.13
 -38  -1  -4    1.28    1.10
 -39  -1   4    9.64    1.51
 -39   1   4   11.94    1.67
 -39   1  -4   10.63    1.65
 -39  -1  -4   11.90    1.80
   0  -1  -5    0.44    0.76
   1  -1  -5  333.14    9.65
  -2   1   5 2196.70   37.68
   2  -1  -5 2226.02   38.02
   3   1  -5   55.67    2.91
  -3   1   5   58.08    3.07
   3  -1  -5   59.71    3.08
   4   1  -5  628.56   12.44
  -4   1   5  611.57   12.13
   4  -1  -5  656.00   13.17
  -5  -1   5  252.34    7.48
  -5   1   5  242.02    8.37
   5   1  -5  253.07    7.80
   5  -1  -5  249.08    5.10
  -6  -1   5   12.78    1.13
  -6   1   5   12.94    1.15
   6   1  -5   12.61    1.30
   6  -1  -5   12.58    1.19
  -7  -1   5   46.75    2.63
  -7   1   5   44.34    2.72
   7   1  -5   39.96    2.56
   7  -1  -5   42.39    2.44
  -8  -1   5   34.07    1.70
  -8   1   5   32.44    1.91
   8  -1  -5   36.20    1.88
   8   1  -5   33.47    1.91
  -9  -1   5  188.07    6.90
  -9   1   5  199.82    7.23
   9  -1  -5  207.60    7.54
   9   1  -5  192.57    7.59
 -10  -1   5  148.15    5.81
 -10   1   5  156.30    6.01
  10  -1  -5  151.29    6.34
  10   1  -5  162.96    6.86
 -11  -1   5  305.67    9.24
 -11   1   5  313.16    9.63
  11  -1  -5  295.57    9.52
  11   1  -5  317.40   10.57
 -12  -1   5  125.89    6.40
 -12   1   5  117.23    6.01
  12  -1  -5  129.06    6.62
  12   1  -5  130.18    7.20
 -13  -1   5  162.41    6.99
 -13   1   5  150.63    6.18
  13  -1  -5  150.70    6.96
  13   1  -5  165.28    7.82
 -14  -1   5  414.25    9.47
 -14   1   5  440.85    9.80
  14  -1  -5  489.98   11.51
  14   1  -5  485.01   12.66
 -14   1  -5  463.23   10.28
 -15  -1   5   35.26    2.31
 -15   1   5   37.76    2.45
  15  -1  -5   41.62    3.10
  15   1  -5   39.58    3.30
 -15   1  -5   43.89    2.67
 -16  -1   5   79.70    4.38
 -16   1   5   80.34    4.37
  16  -1  -5   84.27    5.30
  16   1  -5   74.69    5.19
 -16   1  -5   81.36    4.53
 -17   1   5   17.11    1.37
 -17  -1   5   19.72    1.60
  17  -1  -5   18.81    1.73
  17   1  -5   23.99    2.04
 -17   1  -5   18.68    1.64
 -18   1   5   50.50    2.72
 -18  -1   5   47.12    2.33
  18  -1  -5   45.34    3.59
  18   1  -5   38.73    3.02
 -18   1  -5   43.22    2.78
 -19   1   5   31.18    2.12
 -19  -1   5   31.46    2.35
  19  -1  -5   31.52    2.64
  19   1  -5   25.18    3.08
 -19   1  -5   32.31    2.25
 -20   1   5    9.18    1.13
 -20  -1   5   10.21    1.21
  20  -1  -5    9.06    1.46
 -20   1  -5   11.81    1.23
  20   1  -5    7.48    1.41
 -20  -1  -5   11.01    1.14
 -21   1   5   27.38    2.04
 -21  -1   5   29.04    2.07
  21  -1  -5   32.07    2.55
 -21   1  -5   30.99    2.22
  21   1  -5   27.36    3.17
 -21  -1  -5   26.31    2.26
 -22   1   5   54.38    3.25
 -22  -1   5   43.57    2.69
 -22   1  -5   49.94    3.11
  22  -1  -5   54.63    3.63
 -22  -1  -5   50.69    3.11
  22   1  -5   32.35    4.19
 -23   1   5    5.51    1.02
 -23  -1   5    5.62    1.00
 -23   1  -5    6.64    1.07
  23  -1  -5    5.19    1.22
 -23  -1  -5    5.68    1.01
  23   1  -5    5.14    1.20
 -24   1   5   14.25    1.27
 -24  -1   5   16.85    1.34
 -24   1  -5   15.08    1.41
 -24  -1  -5   14.93    1.31
  24  -1  -5   14.51    1.77
 -25   1   5   17.45    1.56
 -25  -1   5   16.56    1.40
 -25   1  -5   16.29    1.56
 -25  -1  -5   16.65    1.59
  25  -1  -5   16.80    1.99
 -26   1   5   80.02    3.00
 -26  -1   5   74.14    3.87
 -26   1  -5   77.80    4.06
 -26  -1  -5   76.50    4.16
  26  -1  -5   71.12    4.71
 -27   1   5   50.72    3.18
 -27  -1   5   44.78    3.23
 -27   1  -5   47.48    3.07
 -27  -1  -5   45.20    3.13
  27  -1  -5   47.82    3.82
 -28   1   5   12.80    1.34
 -28  -1   5   12.86    1.33
 -28   1  -5    8.13    1.12
 -28  -1  -5   10.72    1.44
  28  -1  -5   11.95    1.75
 -29   1   5   33.61    1.80
 -29  -1   5   35.11    2.69
 -29   1  -5   30.28    2.28
 -29  -1  -5   32.85    2.32
  29  -1  -5   31.15    4.24
 -30   1   5    8.85    1.26
 -30  -1   5   10.45    1.33
 -30   1  -5   11.80    1.32
 -30  -1  -5    9.60    1.21
 -31   1   5    2.81    0.96
 -31  -1   5    3.46    1.16
 -31   1  -5    1.61    1.10
 -31  -1  -5    1.46    1.00
 -32   1   5    4.77    1.05
 -32  -1   5    3.55    0.92
 -32   1  -5    4.77    1.07
 -32  -1  -5    3.98    1.09
 -33   1   5   44.96    2.89
 -33  -1   5   44.24    3.25
 -33   1  -5   42.21    2.87
 -33  -1  -5   43.04    3.02
 -34   1   5   38.94    2.89
 -34  -1   5   33.83    2.51
 -34   1  -5   39.81    2.90
 -34  -1  -5   39.35    3.28
 -35  -1   5   27.08    2.37
 -35   1   5   27.40    2.25
 -35   1  -5   27.38    2.44
 -35  -1  -5   27.06    2.80
 -36  -1   5    6.97    1.22
 -36   1   5    7.38    1.12
 -36   1  -5    8.29    1.34
 -36  -1  -5    8.87    1.29
 -37  -1   5    3.30    1.00
 -37   1   5    7.31    1.26
 -37   1  -5    6.14    1.40
 -37  -1  -5    3.61    1.22
 -38  -1   5   12.54    1.41
 -38   1   5   15.15    1.98
 -38   1  -5   10.78    1.42
 -38  -1  -5   14.49    1.98
 -39  -1   5    3.02    1.09
 -39   1   5    4.46    1.21
 -39   1  -5    4.75    1.26
 -39  -1  -5    0.82    1.33
   0  -1  -6   60.65    3.23
   1  -1  -6   46.50    2.51
  -2   1   6   47.41    2.92
   2  -1  -6   53.18    3.12
   3   1  -6    8.89    0.94
  -3   1   6    7.49    0.96
   3  -1  -6    8.65    1.03
   4   1  -6 1377.67   25.07
  -4   1   6 1294.65   23.14
   4  -1  -6 1362.44   24.30
  -5   1   6  516.95   10.71
   5   1  -6  542.29   11.24
   5  -1  -6  543.19   10.98
  -6  -1   6  305.16    8.91
  -6   1   6  311.57    9.12
   6   1  -6  297.06    8.87
   6  -1  -6  283.83    8.85
  -7  -1   6  250.23    4.51
  -7   1   6  233.01    8.21
   7   1  -6  247.09    8.85
   7  -1  -6  254.97    7.92
  -8  -1   6  150.27    5.63
  -8   1   6  134.88    6.50
   8   1  -6  137.12    7.00
   8  -1  -6  143.44    5.79
  -9  -1   6   71.70    3.61
  -9   1   6   72.95    3.67
   9  -1  -6   74.26    3.82
   9   1  -6   69.50    3.99
 -10  -1   6  300.59    9.09
 -10   1   6  301.76    9.00
  10  -1  -6  323.38    9.74
  10   1  -6  318.58    9.99
 -11  -1   6  335.05    9.80
 -11   1   6  327.47    9.42
  11  -1  -6  319.05    9.74
  11   1  -6  304.41   10.69
 -12  -1   6  260.81    8.22
 -12   1   6  250.76    4.62
  12  -1  -6  258.25    8.42
  12   1  -6  239.16    9.19
 -13  -1   6  198.89    8.25
 -13   1   6  197.83    7.91
  13  -1  -6  225.48    9.25
  13   1  -6  214.09    9.12
 -14  -1   6  239.88    6.30
 -14   1   6  210.36    8.26
  14  -1  -6  220.33    9.84
  14   1  -6  249.09    7.56
 -15  -1   6   11.29    1.08
 -15   1   6   13.03    1.17
  15  -1  -6   13.24    1.33
  15   1  -6   10.98    1.62
 -16  -1   6   53.66    3.10
 -16   1   6   55.34    3.30
  16  -1  -6   49.17    3.36
  16   1  -6   54.11    4.23
 -17  -1   6   23.98    1.97
 -17   1   6   28.78    2.43
  17  -1  -6   24.31    2.56
  17   1  -6   27.18    3.08
 -17   1  -6   28.91    2.38
 -18  -1   6   59.29    3.34
 -18   1   6   59.97    3.13
  18  -1  -6   66.01    3.87
  18   1  -6   66.90    4.58
 -18   1  -6   60.57    3.25
 -19  -1   6   55.37    2.94
 -19   1   6   58.96    3.13
  19  -1  -6   60.25    3.99
  19   1  -6   54.17    3.57
 -19   1  -6   62.12    3.13
 -20  -1   6   75.23    4.02
 -20   1   6   73.77    3.98
  20  -1  -6   88.69    5.30
 -20   1  -6   71.44    4.05
 -21  -1   6   36.85    1.91
 -21   1   6   36.49    1.81
  21  -1  -6   28.90    2.49
  21   1  -6   27.27    3.42
 -21   1  -6   35.14    2.44
 -22  -1   6   67.60    3.69
 -22   1   6   66.41    3.38
  22  -1  -6   68.47    4.43
 -22   1  -6   71.56    3.80
 -22  -1  -6   69.35    3.70
 -23   1   6    2.98    0.89
 -23  -1   6    2.75    0.87
  23  -1  -6    4.29    1.10
 -23   1  -6    2.11    0.85
  23   1  -6    1.79    1.07
 -23  -1  -6    3.15    0.91
 -24   1   6    7.24    1.01
 -24  -1   6    6.32    1.03
 -24   1  -6    6.37    1.16
  24  -1  -6    7.33    1.33
 -24  -1  -6    7.01    1.15
  24   1  -6    7.56    1.55
 -25  -1   6   12.84    1.43
 -25   1   6   11.67    1.48
 -25   1  -6   11.64    1.34
  25  -1  -6   13.01    1.58
 -25  -1  -6   14.12    1.33
  25   1  -6   12.21    1.68
 -26  -1   6   98.16    4.29
 -26   1   6   97.68    4.44
 -26   1  -6   92.34    4.37
 -26  -1  -6   88.47    4.40
  26  -1  -6   79.13    5.20
 -27   1   6    1.73    0.89
 -27  -1   6    1.54    0.82
 -27   1  -6    1.37    0.78
 -27  -1  -6    2.56    1.05
  27  -1  -6    1.26    1.15
 -28  -1   6    8.61    1.08
 -28   1   6   11.97    1.31
 -28   1  -6   10.57    1.31
 -28  -1  -6    7.70    1.33
  28  -1  -6   10.78    1.55
 -29  -1   6   43.29    3.03
 -29   1   6   38.43    2.97
 -29   1  -6   42.48    3.02
 -29  -1  -6   38.90    3.24
  29  -1  -6   36.70    3.45
 -30  -1   6    8.16    1.33
 -30   1   6   12.19    1.29
 -30   1  -6    7.84    1.12
 -30  -1  -6    8.74    1.20
  30  -1  -6    7.19    1.60
 -31  -1   6    9.15    1.24
 -31   1   6    8.08    1.22
 -31   1  -6    7.30    1.15
 -31  -1  -6    7.59    1.23
 -32   1   6   19.83    1.76
 -32  -1   6   21.84    2.30
 -32   1  -6   16.67    1.63
 -32  -1  -6   20.12    1.90
 -33  -1   6    7.08    1.17
 -33   1   6    7.82    1.28
 -33   1  -6    7.53    1.11
 -33  -1  -6    9.19    1.47
 -34  -1   6   19.84    1.80
 -34   1   6   20.41    1.73
 -34   1  -6   22.98    2.04
 -34  -1  -6   21.08    1.81
 -35  -1   6    0.84    0.77
 -35   1   6    1.48    0.98
 -35   1  -6   -0.11    1.05
 -35  -1  -6    0.88    1.10
 -36  -1   6   48.18    3.97
 -36   1   6   49.18    3.98
 -36   1  -6   45.64    3.60
 -36  -1  -6   46.18    3.95
 -37  -1   6    2.52    0.90
 -37   1   6    2.47    1.15
 -37   1  -6    1.91    1.05
 -37  -1  -6    2.59    0.96
 -38  -1   6    6.89    1.24
 -38   1   6    6.23    1.08
 -38   1  -6    5.40    1.32
 -38  -1  -6    5.41    1.18
   1  -1  -7  515.09   10.29
   2  -1  -7  536.94   10.69
   3   1  -7   95.08    4.72
  -3   1   7   80.97    2.54
   3  -1  -7   93.35    4.76
  -4   1   7   11.92    1.08
   4   1  -7   12.41    1.10
   4  -1  -7   12.00    1.12
  -5   1   7  133.89    6.42
   5   1  -7  133.29    6.53
   5  -1  -7  124.81    6.23
  -6   1   7   19.33    1.27
   6   1  -7   17.52    1.26
   6  -1  -7   16.70    1.20
  -7  -1   7  202.73    7.22
  -7   1   7  192.01    6.86
   7   1  -7  209.56    7.71
   7  -1  -7  205.81    7.32
  -8  -1   7  330.96    9.50
  -8   1   7  315.35    9.29
   8   1  -7  307.20    9.54
   8  -1  -7  293.21    9.29
  -9  -1   7  326.64    9.89
  -9   1   7  335.43    9.74
   9   1  -7  345.71   10.60
   9  -1  -7  325.24    9.86
 -10  -1   7  253.80    7.70
 -10   1   7  262.99    7.90
  10  -1  -7  258.67    8.61
  10   1  -7  250.03    6.15
 -11  -1   7   96.90    5.09
 -11   1   7  100.75    5.11
  11  -1  -7   92.62    4.80
  11   1  -7   96.05    5.62
 -12  -1   7   35.59    2.41
 -12   1   7   30.00    2.12
  12  -1  -7   35.56    2.57
  12   1  -7   35.18    2.54
 -13  -1   7   66.39    3.60
 -13   1   7   67.88    3.63
  13  -1  -7   67.55    3.94
  13   1  -7   72.07    4.17
 -14  -1   7   94.74    4.99
 -14   1   7  102.97    5.38
  14  -1  -7   85.13    5.15
  14   1  -7  103.48    5.89
 -15  -1   7   30.92    2.06
 -15   1   7   32.75    2.23
  15  -1  -7   28.96    2.05
  15   1  -7   33.06    2.69
 -16  -1   7    2.26    0.84
 -16   1   7    1.72    0.81
  16  -1  -7    3.11    0.88
  16   1  -7    1.69    0.81
 -17  -1   7   92.50    5.38
 -17   1   7   86.11    4.91
  17  -1  -7  100.87    6.02
  17   1  -7   84.59    6.53
 -18  -1   7  118.12    6.67
 -18   1   7  127.07    6.92
  18  -1  -7  138.03    8.02
  18   1  -7  120.83    7.81
 -18   1  -7  143.31    7.70
 -19  -1   7   25.48    1.86
 -19   1   7   25.81    1.89
  19  -1  -7   27.95    2.38
  19   1  -7   20.17    2.05
 -19   1  -7   25.83    2.08
 -20  -1   7   15.08    1.21
 -20   1   7   16.14    1.33
  20  -1  -7   16.28    1.90
  20   1  -7   15.53    1.91
 -20   1  -7   13.72    1.22
 -21  -1   7   55.07    3.15
 -21   1   7   53.69    3.19
  21  -1  -7   61.31    3.39
  21   1  -7   55.03    4.04
 -21   1  -7   57.75    3.26
 -22  -1   7   59.51    3.32
 -22   1   7   68.68    3.49
  22  -1  -7   72.76    4.29
  22   1  -7   57.37    4.76
 -22   1  -7   59.77    3.30
 -23  -1   7   10.04    1.13
 -23   1   7    9.62    1.13
  23  -1  -7   11.08    1.49
  23   1  -7    7.85    1.70
 -23   1  -7    9.03    1.17
 -23  -1  -7    9.78    1.08
 -24  -1   7    7.16    1.03
 -24   1   7    6.42    1.00
  24  -1  -7    7.37    1.50
 -24   1  -7    6.88    1.11
  24   1  -7    5.71    1.74
 -24  -1  -7    8.96    1.22
 -25  -1   7   40.11    3.24
 -25   1   7   42.67    3.23
  25  -1  -7   40.94    4.05
 -25   1  -7   45.27    2.61
  25   1  -7   32.98    3.77
 -25  -1  -7   46.92    2.88
 -26  -1   7    7.36    1.01
 -26   1   7    8.98    1.16
 -26   1  -7    8.66    1.13
  26  -1  -7   10.83    1.77
 -26  -1  -7    9.33    1.31
  26   1  -7    7.36    1.68
 -27  -1   7   16.04    1.95
 -27   1   7   15.16    1.83
 -27   1  -7   14.55    1.84
  27  -1  -7    9.21    2.05
 -27  -1  -7   15.46    1.82
  27   1  -7   11.59    1.98
 -28  -1   7   88.83    4.97
 -28   1   7  102.46    5.30
 -28   1  -7   93.91    5.31
 -28  -1  -7   94.20    5.31
  28  -1  -7   86.85    5.90
 -29  -1   7   31.80    2.64
 -29   1   7   31.40    2.95
 -29   1  -7   34.29    3.15
  29  -1  -7   20.99    2.54
 -30  -1   7   24.75    2.26
 -30   1   7   24.12    2.42
 -30   1  -7   25.00    2.23
 -30  -1  -7   22.47    2.67
  30  -1  -7   17.40    2.81
 -31  -1   7   16.29    1.52
 -31   1   7   14.00    1.43
 -31   1  -7   16.75    1.57
 -31  -1  -7   14.83    1.65
  31  -1  -7   13.32    2.33
 -32  -1   7   72.48    4.33
 -32   1   7   76.03    4.66
 -32   1  -7   69.25    4.07
 -32  -1  -7   67.82    4.36
  32  -1  -7   48.83    5.78
 -33  -1   7    5.37    1.11
 -33   1   7    6.38    1.15
 -33   1  -7    4.73    1.11
 -33  -1  -7    5.03    1.26
 -34  -1   7    1.24    0.85
 -34   1   7   -0.03    0.93
 -34   1  -7    1.21    0.91
 -34  -1  -7   -0.68    0.82
 -35  -1   7    0.62    0.98
 -35   1   7    0.40    0.94
 -35   1  -7   -0.31    0.93
 -36  -1   7   12.92    1.57
 -36   1   7   15.52    1.59
 -36   1  -7   13.96    1.77
 -36  -1  -7    9.85    1.32
 -37  -1   7   15.43    1.89
 -37   1   7   14.96    1.82
 -37   1  -7   12.83    2.03
 -37  -1  -7   16.09    2.08
 -38  -1   7   12.23    1.78
 -38   1   7   14.48    1.74
 -38   1  -7   12.27    1.67
 -38  -1  -7   10.52    1.60
   1  -1  -8  316.17    9.43
   2  -1  -8  468.51   13.14
   3  -1  -8   13.15    1.14
  -4   1   8  294.74    8.49
   4   1  -8  273.62    8.10
   4  -1  -8  293.55    8.68
  -5   1   8   19.14    1.25
   5   1  -8   16.90    1.26
   5  -1  -8   17.05    1.26
  -6   1   8   51.69    2.72
   6   1  -8   54.27    2.98
   6  -1  -8   53.23    2.91
  -7  -1   8   11.09    0.95
  -7   1   8   11.71    1.04
   7   1  -8   12.21    1.13
   7  -1  -8   12.02    1.18
  -8  -1   8   54.17    2.91
  -8   1   8   51.04    2.78
   8   1  -8   53.62    3.23
   8  -1  -8   47.86    2.87
  -9  -1   8  190.45    7.38
  -9   1   8  200.49    7.06
   9   1  -8  191.25    7.18
   9  -1  -8  210.17    7.56
 -10  -1   8  259.72    6.27
 -10   1   8  239.26    6.01
  10   1  -8  250.32    6.88
  10  -1  -8  242.97    6.77
 -11  -1   8   46.38    2.95
 -11   1   8   44.26    2.06
  11  -1  -8   44.14    2.40
  11   1  -8   43.29    2.80
 -12  -1   8   88.73    4.67
 -12   1   8   76.00    2.75
  12  -1  -8   91.44    4.85
  12   1  -8   86.50    4.94
 -13  -1   8   91.80    4.89
 -13   1   8   95.75    4.91
  13  -1  -8   92.31    5.03
  13   1  -8   87.56    4.86
 -14  -1   8   45.54    2.71
 -14   1   8   46.02    2.71
  14  -1  -8   44.60    2.76
  14   1  -8   49.10    3.27
 -15  -1   8   14.31    1.27
 -15   1   8   14.05    1.14
  15  -1  -8   14.38    1.54
  15   1  -8   15.82    1.99
 -16  -1   8  226.85    6.56
 -16   1   8  209.15    5.85
  16  -1  -8  254.73    7.53
  16   1  -8  236.62    8.33
 -17  -1   8   75.95    3.93
 -17   1   8   72.05    3.49
  17  -1  -8   80.20    4.24
  17   1  -8   67.08    4.43
 -18  -1   8   10.70    1.06
 -18   1   8    9.94    1.08
  18  -1  -8   10.06    1.46
  18   1  -8   10.04    1.50
 -19  -1   8   24.83    1.91
 -19   1   8   29.10    1.96
  19  -1  -8   24.60    2.16
  19   1  -8   28.55    2.43
 -20  -1   8  191.74    8.70
 -20   1   8  197.57    9.08
  20  -1  -8  215.19   10.84
  20   1  -8  199.58   10.89
 -20   1  -8  219.47    9.80
 -21  -1   8   30.06    2.09
 -21   1   8   28.75    1.95
  21  -1  -8   31.30    2.81
  21   1  -8   23.47    3.22
 -21   1  -8   31.21    2.03
 -22  -1   8   64.22    3.41
 -22   1   8   60.63    3.33
  22  -1  -8   69.28    4.11
  22   1  -8   63.61    4.96
 -22   1  -8   63.64    3.41
 -23  -1   8   21.44    1.97
 -23   1   8   22.68    1.91
  23  -1  -8   17.92    2.14
  23   1  -8   19.37    2.88
 -23   1  -8   21.35    1.91
 -24  -1   8   22.97    2.03
 -24   1   8   21.08    1.93
  24  -1  -8   16.51    2.28
  24   1  -8   19.07    2.54
 -24   1  -8   23.40    2.13
 -24  -1  -8   23.05    2.12
 -25  -1   8   68.78    3.70
 -25   1   8   67.71    3.51
  25  -1  -8   67.46    4.78
 -25   1  -8   64.46    3.42
  25   1  -8   63.23    4.95
 -25  -1  -8   76.33    3.79
 -26  -1   8   93.74    3.74
 -26   1   8   90.90    3.74
  26  -1  -8  109.54    5.25
 -26   1  -8   96.63    3.83
  26   1  -8   69.40    6.82
 -26  -1  -8  100.47    4.25
 -27  -1   8   20.77    2.20
 -27   1   8   21.78    2.33
 -27   1  -8   19.58    2.20
  27  -1  -8   25.02    2.30
 -27  -1  -8   19.93    2.26
  27   1  -8   14.99    2.78
 -28  -1   8   18.70    2.09
 -28   1   8   21.99    1.96
 -28   1  -8   21.54    1.65
  28  -1  -8   20.55    2.93
 -28  -1  -8   18.03    2.22
  28   1  -8   13.24    2.41
 -29  -1   8    2.62    0.85
 -29   1   8    2.06    0.87
 -29   1  -8    4.19    1.06
 -29  -1  -8    2.59    0.92
  29  -1  -8    2.45    1.02
  29   1  -8    2.14    1.05
 -30  -1   8    2.63    0.86
 -30   1   8    2.61    0.97
 -30   1  -8    2.59    0.93
 -30  -1  -8    3.20    1.06
  30  -1  -8    1.72    1.13
 -31  -1   8   10.78    1.20
 -31   1   8   11.20    1.36
 -31   1  -8    8.98    1.13
 -31  -1  -8    6.46    1.32
  31  -1  -8    9.75    1.72
 -32  -1   8   12.81    1.31
 -32   1   8   12.45    1.52
 -32   1  -8   12.99    1.41
 -32  -1  -8   12.39    1.62
  32  -1  -8   11.15    1.80
 -33  -1   8    5.76    0.98
 -33   1   8    6.79    1.07
 -33   1  -8    5.90    1.28
 -33  -1  -8    7.62    1.18
  33  -1  -8    4.78    1.51
 -34  -1   8   18.94    1.75
 -34   1   8   17.16    1.94
 -34   1  -8   17.50    1.69
 -34  -1  -8   19.22    1.98
 -35  -1   8    1.19    0.90
 -35   1   8    1.54    0.88
 -35  -1  -8    3.68    1.12
 -36  -1   8   21.65    2.02
 -36   1   8   20.87    1.95
 -36   1  -8   20.45    2.11
 -36  -1  -8   22.61    2.09
 -37  -1   8   12.03    1.42
 -37   1   8   14.57    1.88
 -37   1  -8   15.55    2.18
 -37  -1  -8   13.88    1.54
 -38  -1   8    8.00    1.57
 -38   1   8    9.57    1.66
 -38   1  -8    7.32    1.11
 -38  -1  -8    6.46    1.47
   1  -1  -9   66.65    3.36
   2  -1  -9  158.69    5.81
   3  -1  -9  143.99    5.36
   4   1  -9  360.46   10.16
   4  -1  -9  341.00    9.68
  -5   1   9  115.37    5.66
   5   1  -9  114.86    5.77
   5  -1  -9  120.63    5.97
  -6   1   9   55.25    2.88
   6   1  -9   58.83    3.19
   6  -1  -9   51.41    2.86
  -7   1   9  325.87    9.25
   7   1  -9  325.11   10.01
   7  -1  -9  336.57    9.86
  -8  -1   9  110.66    5.47
  -8   1   9  108.23    5.36
   8   1  -9  108.10    5.55
   8  -1  -9  114.56    5.77
  -9  -1   9  117.25    5.83
  -9   1   9  118.21    5.80
   9   1  -9  121.97    3.42
   9  -1  -9  119.02    6.00
 -10  -1   9   96.92    4.94
 -10   1   9   95.77    4.84
  10   1  -9   92.12    5.04
  10  -1  -9   85.85    4.88
 -11  -1   9  205.87    8.12
 -11   1   9  195.96    7.70
  11   1  -9  197.08    8.00
  11  -1  -9  193.98    7.99
 -12  -1   9   80.15    4.40
 -12   1   9   86.04    4.54
  12  -1  -9   72.78    3.99
  12   1  -9   78.43    4.47
 -13  -1   9  149.89    6.19
 -13   1   9  152.56    6.38
  13  -1  -9  126.67    6.03
  13   1  -9  133.31    6.67
 -14  -1   9   43.17    2.88
 -14   1   9   49.42    2.87
  14  -1  -9   41.98    2.95
  14   1  -9   43.97    2.24
 -15  -1   9   38.94    2.53
 -15   1   9   35.72    2.18
  15  -1  -9   39.17    2.58
  15   1  -9   39.42    2.77
 -16  -1   9  143.32    7.88
 -16   1   9  125.72    6.86
  16  -1  -9  135.02    7.71
  16   1  -9  140.60    8.24
 -17  -1   9   61.51    3.31
 -17   1   9   61.92    3.12
  17  -1  -9   64.75    3.50
  17   1  -9   62.19    4.13
 -18  -1   9    3.26    0.80
 -18   1   9    4.21    0.87
  18  -1  -9    3.78    1.03
  18   1  -9    2.36    0.88
 -19  -1   9   10.99    1.17
 -19   1   9   12.87    1.17
  19  -1  -9   14.68    1.47
  19   1  -9   14.32    1.68
 -20  -1   9   21.66    1.71
 -20   1   9   23.99    1.73
  20  -1  -9   20.42    1.92
  20   1  -9   19.67    2.63
 -21  -1   9   14.84    1.21
 -21   1   9   16.20    1.24
  21  -1  -9   15.74    1.71
  21   1  -9   13.27    1.79
 -21   1  -9   14.20    1.23
 -22  -1   9    2.36    0.75
 -22   1   9    1.40    0.77
  22  -1  -9    1.94    1.03
  22   1  -9    3.13    1.21
 -22   1  -9    1.57    0.84
 -23  -1   9    5.20    0.88
 -23   1   9    5.97    0.99
  23  -1  -9    4.58    1.29
  23   1  -9    5.35    1.17
 -23   1  -9    5.32    0.97
 -24  -1   9    4.89    0.93
 -24   1   9    4.26    0.92
  24  -1  -9    4.75    1.19
  24   1  -9    4.39    1.16
 -24   1  -9    5.85    1.01
 -25  -1   9   30.59    2.55
 -25   1   9   25.08    2.04
  25  -1  -9   23.29    2.86
  25   1  -9   18.61    3.36
 -25   1  -9   22.46    1.85
 -26  -1   9  141.48    4.82
 -26   1   9  137.36    4.79
 -26   1  -9  126.59    4.69
 -26  -1  -9  148.24    5.60
 -27  -1   9   49.43    3.27
 -27   1   9   50.36    3.42
  27  -1  -9   47.13    4.23
 -27   1  -9   47.58    3.41
  27   1  -9   35.88    5.66
 -27  -1  -9   48.35    3.54
 -28  -1   9   42.47    3.13
 -28   1   9   43.48    3.31
  28  -1  -9   36.11    3.92
 -28   1  -9   40.45    3.37
  28   1  -9   31.58    3.64
 -28  -1  -9   42.06    3.18
 -29  -1   9    7.46    1.00
 -29   1   9    7.91    1.01
 -29   1  -9    9.16    1.23
  29  -1  -9    5.45    1.29
 -29  -1  -9    8.77    1.31
  29   1  -9    6.73    1.35
 -30  -1   9   18.02    1.53
 -30   1   9   18.34    1.54
 -30   1  -9   16.41    1.44
 -30  -1  -9   17.19    1.49
  30  -1  -9   13.62    2.32
  30   1  -9   14.19    1.85
 -31  -1   9   -0.59    0.78
 -31   1   9    0.14    0.97
 -31   1  -9    0.86    0.83
 -31  -1  -9   -0.25    0.97
  31  -1  -9    0.05    1.02
 -32  -1   9    1.28    1.06
 -32   1   9    0.85    0.84
 -32   1  -9    3.33    0.97
 -32  -1  -9    2.05    0.92
  32  -1  -9    2.40    1.32
 -33  -1   9    1.63    0.80
 -33   1   9    1.58    0.92
 -33   1  -9    1.31    1.02
 -33  -1  -9    1.30    1.00
  33  -1  -9    2.54    1.10
 -34  -1   9    2.94    1.08
 -34   1   9    1.41    0.90
 -34   1  -9    2.19    1.16
 -34  -1  -9    3.26    1.04
  34  -1  -9    2.53    1.27
 -35  -1   9    2.06    1.04
 -35   1   9    2.78    1.03
 -35   1  -9    1.28    0.96
 -35  -1  -9    1.53    0.99
  35  -1  -9    2.55    1.17
 -36  -1   9    2.94    0.88
 -36   1   9    0.79    0.92
 -36   1  -9    1.03    1.38
 -36  -1  -9    1.93    0.95
 -37  -1   9    1.60    1.02
 -37   1   9    2.38    0.91
 -37   1  -9    1.72    1.07
 -37  -1  -9    1.75    0.99
   1  -1 -10  303.96    8.90
   2  -1 -10  103.49    5.26
   3   1 -10   99.50    4.99
   3  -1 -10  102.72    5.23
   4   1 -10   21.51    1.34
   4  -1 -10   22.12    1.38
   5   1 -10  140.87    5.36
   5  -1 -10  131.28    6.39
  -6   1  10   15.46    1.16
   6   1 -10   17.21    1.35
   6  -1 -10   15.65    1.39
  -7   1  10  106.55    5.29
   7   1 -10  115.91    5.87
   7  -1 -10  111.49    5.67
  -8   1  10   27.28    1.83
   8   1 -10   24.97    1.68
   8  -1 -10   27.93    1.93
  -9   1  10   24.60    1.44
   9   1 -10   27.02    1.95
   9  -1 -10   23.33    1.58
 -10  -1  10   60.19    3.28
 -10   1  10   68.05    3.50
  10   1 -10   53.14    3.33
  10  -1 -10   65.02    3.61
 -11  -1  10  284.50    6.75
 -11   1  10  284.66    6.64
  11   1 -10  277.01    7.38
 -12  -1  10   28.75    2.23
 -12   1  10   28.39    1.93
  12   1 -10   30.75    2.24
  12  -1 -10   27.50    2.06
 -13  -1  10  133.78    7.26
 -13   1  10  122.08    6.59
  13  -1 -10  122.47    7.08
  13   1 -10  121.39    6.82
 -14  -1  10    6.03    1.06
 -14   1  10    6.80    0.95
  14  -1 -10    6.19    1.03
  14   1 -10    6.84    0.98
 -15  -1  10   54.65    3.04
 -15   1  10   44.08    2.79
  15  -1 -10   52.40    2.96
  15   1 -10   50.26    2.96
 -16  -1  10  187.26    5.47
 -16   1  10  165.34    4.80
  16  -1 -10  189.80    6.03
  16   1 -10  184.69    6.30
 -17  -1  10   36.49    1.81
 -17   1  10   37.65    1.81
  17  -1 -10   31.91    2.51
  17   1 -10   37.35    2.38
 -18  -1  10   16.79    1.38
 -18   1  10   16.96    1.28
  18  -1 -10   14.79    1.35
  18   1 -10   18.04    1.78
 -19  -1  10    9.64    1.06
 -19   1  10   13.11    1.18
  19  -1 -10   11.67    1.49
  19   1 -10   10.40    1.60
 -20  -1  10   54.68    3.27
 -20   1  10   61.98    3.19
  20  -1 -10   62.31    3.86
  20   1 -10   64.00    4.09
 -21  -1  10   55.16    2.42
 -21   1  10   61.57    3.22
  21  -1 -10   47.42    3.21
  21   1 -10   62.28    4.23
 -22  -1  10   15.21    1.36
 -22   1  10   15.13    1.26
  22  -1 -10   14.01    1.78
  22   1 -10   13.85    1.97
 -23  -1  10   24.04    1.99
 -23   1  10   26.20    2.06
  23  -1 -10   22.30    2.92
  23   1 -10   18.67    3.11
 -23   1 -10   24.30    2.06
 -24  -1  10   29.40    2.51
 -24   1  10   31.16    2.54
  24  -1 -10   32.38    3.15
  24   1 -10   24.98    2.97
 -24   1 -10   27.59    2.11
 -25  -1  10   29.46    1.77
 -25   1  10   27.99    1.85
  25  -1 -10   29.58    2.37
  25   1 -10   26.21    3.03
 -25   1 -10   28.15    1.82
 -26  -1  10   48.75    3.21
 -26   1  10   48.02    3.43
  26  -1 -10   45.33    3.80
  26   1 -10   48.63    4.14
 -26   1 -10   45.89    3.28
 -27  -1  10    3.87    0.89
 -27   1  10    4.67    0.86
  27  -1 -10    4.14    1.27
  27   1 -10    2.69    1.26
 -27   1 -10    2.13    1.00
 -27  -1 -10    3.69    0.98
 -28  -1  10   11.47    1.14
 -28   1  10   10.79    1.31
  28  -1 -10   12.02    1.79
 -28   1 -10   10.43    1.28
  28   1 -10    6.66    2.39
 -28  -1 -10    9.57    1.30
 -29  -1  10   14.76    1.24
 -29   1  10   12.10    1.27
  29  -1 -10   14.17    1.73
 -29   1 -10   16.42    1.37
  29   1 -10   12.98    2.14
 -29  -1 -10   12.14    1.47
 -30  -1  10    3.09    1.10
 -30   1  10    3.40    1.04
 -30   1 -10    3.85    0.95
  30  -1 -10    5.11    1.25
 -30  -1 -10    3.20    1.17
  30   1 -10    2.58    1.32
 -31  -1  10    1.36    0.88
 -31   1  10   -0.01    0.85
 -31   1 -10    1.02    0.86
  31  -1 -10    1.47    1.14
 -31  -1 -10    0.46    0.96
  31   1 -10    0.67    1.12
 -32  -1  10   21.90    1.93
 -32   1  10   23.84    2.04
 -32   1 -10   20.59    1.86
 -32  -1 -10   21.85    1.84
  32  -1 -10   17.56    2.36
  32   1 -10    9.09    2.91
 -33  -1  10    4.42    0.92
 -33   1  10    4.03    1.34
 -33   1 -10    3.92    1.26
 -33  -1 -10    3.83    0.98
  33  -1 -10    2.97    1.32
 -34  -1  10   -0.34    0.92
 -34   1  10    0.58    0.82
 -34   1 -10   -0.67    1.24
 -34  -1 -10   -0.38    0.93
  34  -1 -10   -0.22    1.12
 -35  -1  10   18.55    1.87
 -35   1  10   20.07    1.92
 -35   1 -10   20.23    2.00
 -35  -1 -10   15.95    1.80
  35  -1 -10   16.06    2.55
 -36  -1  10    7.53    1.21
 -36   1  10    6.86    1.17
 -36   1 -10    6.88    1.29
 -36  -1 -10    5.06    1.01
  36  -1 -10    1.96    2.02
 -37  -1  10   30.06    2.95
 -37   1  10   26.22    2.97
 -37   1 -10   24.25    2.54
 -37  -1 -10   20.20    2.36
   1  -1 -11  253.06    6.11
   2  -1 -11  264.71    6.41
   3   1 -11   31.50    2.04
   3  -1 -11   32.48    2.10
   4   1 -11  309.03    7.27
   4  -1 -11  314.06    7.51
   5   1 -11  109.19    5.54
   5  -1 -11  105.74    5.44
   6   1 -11   96.13    5.05
   6  -1 -11   92.67    4.96
  -7   1  11   70.66    3.51
   7   1 -11   67.90    3.62
   7  -1 -11   65.79    3.48
  -8   1  11  419.93    8.82
   8   1 -11  421.82    9.62
   8  -1 -11  426.82    9.43
  -9   1  11   54.88    2.94
   9   1 -11   50.91    3.02
   9  -1 -11   49.12    2.90
 -10   1  11  178.23    7.15
  10   1 -11  181.91    7.58
  10  -1 -11  179.88    7.59
 -11  -1  11   23.85    1.38
 -11   1  11   24.12    1.40
  11   1 -11   23.38    1.70
  11  -1 -11   23.50    1.63
 -12  -1  11   20.45    1.75
 -12   1  11   21.24    2.03
  12   1 -11   19.09    2.08
  12  -1 -11   22.29    2.19
 -13  -1  11   27.40    2.37
 -13   1  11   23.59    2.11
  13  -1 -11   26.70    2.24
  13   1 -11   25.88    2.39
 -14  -1  11   17.66    1.88
 -14   1  11   14.47    1.11
  14  -1 -11   16.62    1.41
  14   1 -11   15.47    1.71
 -15  -1  11   22.31    2.27
 -15   1  11   25.56    2.06
  15  -1 -11   26.44    2.36
  15   1 -11   28.08    2.40
 -16  -1  11  306.33   13.22
 -16   1  11  293.53   12.55
  16  -1 -11  281.67   12.83
  16   1 -11  306.58   13.71
 -17  -1  11  102.60    2.98
 -17   1  11  105.28    5.08
  17  -1 -11  100.54    3.53
  17   1 -11   92.39    5.62
 -18  -1  11   20.37    2.06
 -18   1  11   20.57    1.40
  18  -1 -11   24.48    1.95
  18   1 -11   23.06    2.22
 -19  -1  11   47.49    3.03
 -19   1  11   43.35    2.85
  19  -1 -11   46.83    3.20
  19   1 -11   55.47    2.89
 -20  -1  11   57.37    3.30
 -20   1  11   57.84    2.99
  20  -1 -11   59.57    3.76
  20   1 -11   64.02    3.85
 -21  -1  11    9.43    1.05
 -21   1  11   10.60    1.11
  21  -1 -11    9.96    1.53
  21   1 -11   12.07    1.83
 -22  -1  11   10.17    1.22
 -22   1  11   10.00    1.09
  22  -1 -11    9.64    1.38
  22   1 -11    8.88    1.48
 -23  -1  11   11.79    1.20
 -23   1  11   10.46    1.08
  23  -1 -11   11.31    1.81
  23   1 -11    8.42    2.03
 -24  -1  11    0.82    0.72
 -24   1  11   -0.13    0.76
  24  -1 -11    2.52    1.16
  24   1 -11   -0.27    1.18
 -24   1 -11    1.67    0.97
 -25  -1  11    1.79    0.80
 -25   1  11    1.74    0.84
  25  -1 -11    1.30    1.04
  25   1 -11    0.83    1.07
 -25   1 -11    1.84    0.79
 -26  -1  11    6.14    0.90
 -26   1  11    7.02    1.12
  26  -1 -11    6.41    1.21
  26   1 -11    4.89    1.38
 -26   1 -11    7.07    1.14
 -27  -1  11    6.21    0.90
 -27   1  11    7.76    0.98
  27  -1 -11    8.89    1.40
  27   1 -11    7.05    1.25
 -27   1 -11    8.71    1.21
 -28  -1  11    7.90    0.98
 -28   1  11    7.21    0.97
  28  -1 -11    5.82    1.44
  28   1 -11    2.97    1.61
 -28   1 -11    7.81    1.02
 -28  -1 -11    3.82    1.00
 -29  -1  11    3.48    0.92
 -29   1  11    4.73    1.11
  29  -1 -11    4.27    1.25
 -29   1 -11    4.47    1.05
  29   1 -11    1.53    1.47
 -29  -1 -11    3.48    0.95
 -30  -1  11    5.98    1.15
 -30   1  11    4.50    1.09
  30  -1 -11    4.03    1.62
 -30   1 -11    5.32    1.06
  30   1 -11    4.53    1.49
 -30  -1 -11    5.43    1.14
 -31  -1  11    1.34    0.81
 -31   1  11    0.70    0.99
 -31   1 -11    0.56    0.87
 -31  -1 -11    0.73    1.02
  31   1 -11   -0.42    1.12
 -32  -1  11    2.17    0.89
 -32   1  11    2.78    0.95
 -32   1 -11    2.56    1.01
  32  -1 -11    2.73    1.36
 -32  -1 -11    2.92    0.93
  32   1 -11    1.28    1.03
 -33  -1  11    4.85    1.13
 -33   1  11    5.83    1.07
 -33   1 -11    5.67    1.21
 -33  -1 -11    5.93    1.15
  33  -1 -11    5.03    1.39
  33   1 -11    4.75    1.44
 -34  -1  11   15.38    1.95
 -34   1  11   18.99    1.80
 -34   1 -11   17.57    1.72
  34  -1 -11    9.47    2.01
 -35  -1  11   15.10    1.85
 -35   1  11   14.17    1.79
 -35   1 -11   12.36    1.76
 -35  -1 -11   11.84    1.74
  35  -1 -11    6.21    2.41
 -36   1  11    0.00    1.01
 -36   1 -11    0.82    1.06
 -36  -1 -11    0.80    1.04
  36  -1 -11   -0.47    1.12
   0  -1 -12  220.35    8.45
   1  -1 -12  482.43    9.99
   2  -1 -12    2.71    0.77
   3   1 -12  105.27    5.24
   3  -1 -12  104.34    5.29
   4   1 -12  969.26   18.43
   4  -1 -12  926.19   17.87
   5   1 -12  164.21    6.69
   5  -1 -12  164.71    6.69
   6   1 -12  335.60    7.64
   6  -1 -12  318.21    7.34
   7   1 -12    4.35    0.82
   7  -1 -12    3.70    0.79
  -8   1  12  197.41    7.70
   8   1 -12  182.52    7.31
   8  -1 -12  208.97    8.38
  -9   1  12   35.11    2.10
   9   1 -12   37.72    2.40
   9  -1 -12   37.01    2.45
 -10   1  12  222.34    5.97
  10   1 -12  219.01    6.28
  10  -1 -12  220.73    6.32
 -11   1  12   69.13    3.22
  11   1 -12   63.92    3.53
  11  -1 -12   63.85    3.33
 -12  -1  12   27.01    2.22
 -12   1  12   23.93    2.05
  12   1 -12   24.44    2.48
  12  -1 -12   26.97    2.27
 -13  -1  12   10.27    0.97
 -13   1  12   12.37    1.04
  13   1 -12   11.32    1.23
  13  -1 -12   11.07    1.29
 -14  -1  12   87.73    4.74
 -14   1  12   81.11    4.34
  14  -1 -12   84.64    4.47
  14   1 -12   84.53    4.75
 -15  -1  12   31.26    2.10
 -15   1  12   33.23    2.05
  15  -1 -12   29.49    2.39
  15   1 -12   28.32    2.04
 -16  -1  12    5.54    0.84
 -16   1  12    6.00    0.91
  16  -1 -12    4.87    1.04
  16   1 -12    5.06    0.98
 -17  -1  12   26.62    1.80
 -17   1  12   32.51    2.11
  17  -1 -12   29.53    2.23
  17   1 -12   30.49    2.29
 -18  -1  12   31.58    2.27
 -18   1  12   27.23    2.32
  18  -1 -12   32.97    2.46
  18   1 -12   33.23    2.71
 -19  -1  12    3.40    0.80
 -19   1  12    4.63    0.89
  19  -1 -12    4.39    0.98
  19   1 -12    6.42    1.24
 -20  -1  12    3.47    0.81
 -20   1  12    3.40    0.81
  20  -1 -12    2.10    0.96
  20   1 -12    2.35    1.07
 -21  -1  12   93.25    5.22
 -21   1  12  103.92    3.81
  21  -1 -12   97.06    4.85
  21   1 -12  104.10    4.41
 -22  -1  12   11.82    1.77
 -22   1  12   14.24    1.18
  22  -1 -12   15.28    1.81
  22   1 -12   14.31    1.60
 -23  -1  12   85.84    3.25
 -23   1  12   82.89    3.17
  23  -1 -12   89.54    4.02
  23   1 -12   75.90    5.24
 -24  -1  12   27.96    1.77
 -24   1  12   29.01    1.90
  24  -1 -12   28.53    2.20
  24   1 -12   24.27    3.53
 -25  -1  12    6.01    0.97
 -25   1  12    4.46    0.88
  25  -1 -12    4.86    1.25
  25   1 -12    5.94    1.33
 -25   1 -12    6.43    1.10
 -26  -1  12    0.41    0.78
 -26   1  12    0.59    0.74
  26  -1 -12    1.22    1.02
  26   1 -12    0.46    1.03
 -26   1 -12    0.79    0.94
 -27  -1  12   18.16    1.44
 -27   1  12   18.04    1.31
  27  -1 -12   15.70    1.71
  27   1 -12   13.16    2.69
 -27   1 -12   17.68    1.42
 -28  -1  12    3.76    0.81
 -28   1  12    3.13    0.99
  28  -1 -12    2.52    1.43
  28   1 -12    1.92    1.01
 -28   1 -12    3.25    0.93
 -29  -1  12    7.70    1.16
 -29   1  12    7.11    1.27
  29  -1 -12    5.10    1.49
  29   1 -12    5.87    1.50
 -29   1 -12    7.79    1.15
 -29  -1 -12    8.57    1.10
 -30  -1  12    6.13    1.03
 -30   1  12    4.16    0.95
  30  -1 -12    5.46    1.31
 -30   1 -12    4.79    1.07
  30   1 -12    2.57    1.51
 -30  -1 -12    3.93    1.11
 -31  -1  12    0.95    0.78
 -31   1  12    1.23    1.03
  31  -1 -12    0.63    1.11
 -31   1 -12    0.07    0.92
  31   1 -12    0.61    1.27
 -31  -1 -12    1.09    1.08
 -32  -1  12   10.62    1.43
 -32   1  12    9.25    1.40
 -32   1 -12    7.63    1.41
  32  -1 -12    6.41    1.72
 -32  -1 -12    7.88    1.61
  32   1 -12    6.52    1.81
 -33  -1  12    5.06    1.05
 -33   1  12    4.28    0.90
 -33   1 -12    4.61    1.09
  33  -1 -12    2.20    1.58
 -33  -1 -12    3.96    0.97
  33   1 -12    3.94    1.36
 -34  -1  12    6.19    1.12
 -34   1  12    6.64    1.06
 -34   1 -12    7.89    1.32
 -34  -1 -12    7.53    1.42
  34  -1 -12    7.08    1.49
  34   1 -12    4.65    1.81
 -35  -1  12   10.68    1.25
 -35   1  12    8.21    1.25
 -35   1 -12    7.81    1.49
 -35  -1 -12   10.12    1.44
  35  -1 -12    5.90    1.80
 -36  -1  12   15.69    1.90
 -36   1  12   16.99    2.04
 -36   1 -12   15.72    2.09
 -36  -1 -12   12.34    1.81
  36  -1 -12    9.26    2.25
   0  -1 -13    0.21    0.55
   1  -1 -13   41.09    2.46
   2  -1 -13    1.32    0.79
   3   1 -13   15.29    1.22
   3  -1 -13   13.49    1.06
   4   1 -13  353.59    8.23
   4  -1 -13  327.05    7.85
   5   1 -13  340.30    7.61
   5  -1 -13  335.41    7.60
   6   1 -13  394.09    8.86
   6  -1 -13  416.78    9.14
   7   1 -13  172.83    5.29
   7  -1 -13  168.24    5.10
   8   1 -13    8.53    1.01
   8  -1 -13    9.28    1.13
  -9   1  13   44.81    2.53
   9   1 -13   45.75    2.83
   9  -1 -13   44.11    2.64
 -10   1  13   41.15    2.59
  10   1 -13   45.66    2.77
  10  -1 -13   44.14    2.78
 -11   1  13   92.91    5.27
  11   1 -13  100.08    5.88
  11  -1 -13   92.63    5.44
 -12   1  13   17.71    1.76
  12   1 -13   21.44    2.20
  12  -1 -13   20.61    1.87
 -13  -1  13    2.91    0.73
 -13   1  13    3.42    0.77
  13   1 -13    3.59    0.87
  13  -1 -13    3.15    0.90
 -14  -1  13   14.45    1.11
 -14   1  13   16.71    1.23
  14   1 -13   15.27    1.37
  14  -1 -13   16.47    1.41
 -15  -1  13    7.37    1.25
 -15   1  13    7.14    0.93
  15  -1 -13    6.63    1.02
  15   1 -13    7.52    1.11
 -16  -1  13   10.15    1.29
 -16   1  13    8.96    1.07
  16  -1 -13   11.78    1.24
  16   1 -13   10.79    1.28
 -17  -1  13   12.81    1.67
 -17   1  13   14.93    1.22
  17  -1 -13   13.78    1.35
  17   1 -13   13.35    1.45
 -18  -1  13   16.92    1.29
 -18   1  13   17.52    1.41
  18  -1 -13   18.43    1.45
  18   1 -13   15.25    1.49
 -19  -1  13   33.74    2.44
 -19   1  13   27.22    2.67
  19  -1 -13   33.38    2.75
  19   1 -13   30.30    2.97
 -20  -1  13   39.12    2.98
 -20   1  13   38.51    2.82
  20  -1 -13   32.85    2.67
  20   1 -13   37.47    3.14
 -21  -1  13  193.29    7.06
  21  -1 -13  180.40    7.21
  21   1 -13  171.37    7.81
 -22  -1  13   17.44    1.88
 -22   1  13   13.83    1.33
  22  -1 -13   14.11    2.13
  22   1 -13   13.61    2.02
 -23  -1  13   21.19    2.47
 -23   1  13   24.47    2.47
  23  -1 -13   26.62    1.98
  23   1 -13   20.51    3.09
 -24  -1  13    1.15    0.71
 -24   1  13    1.00    0.77
  24  -1 -13    2.55    1.03
  24   1 -13    1.57    0.96
 -25  -1  13    6.02    0.96
 -25   1  13    5.33    0.95
  25  -1 -13    5.71    1.34
  25   1 -13    4.36    1.26
 -26  -1  13   21.67    1.85
 -26   1  13   20.77    1.79
  26  -1 -13   17.02    2.31
  26   1 -13   19.69    2.40
 -26   1 -13   20.84    1.86
 -27  -1  13   10.26    1.14
 -27   1  13    8.71    1.22
  27  -1 -13    8.13    1.62
  27   1 -13    6.54    1.88
 -27   1 -13    8.57    1.07
 -28  -1  13    8.12    1.10
 -28   1  13    6.47    1.10
  28  -1 -13    6.76    1.65
  28   1 -13    3.59    1.57
 -28   1 -13    7.01    1.04
 -29  -1  13    4.41    1.22
 -29   1  13    2.92    1.03
  29  -1 -13    3.24    1.42
  29   1 -13    3.69    1.19
 -29   1 -13    3.84    1.04
 -30  -1  13   19.80    1.80
 -30   1  13   17.34    1.34
  30  -1 -13   20.90    2.52
  30   1 -13   20.53    2.48
 -30   1 -13   20.98    1.65
 -30  -1 -13   21.32    1.71
 -31  -1  13   12.72    1.40
 -31   1  13   14.73    1.36
  31  -1 -13   10.79    2.45
 -31   1 -13   14.32    1.56
  31   1 -13   12.47    2.08
 -31  -1 -13   12.88    1.78
 -32  -1  13    9.13    1.13
 -32   1  13    8.99    1.12
  32  -1 -13    7.50    1.59
 -32   1 -13    7.68    1.34
  32   1 -13    5.54    1.57
 -32  -1 -13    8.18    1.23
 -33  -1  13    0.50    0.90
 -33   1  13   -0.50    0.76
 -33  -1 -13    0.34    1.09
 -34  -1  13    2.85    1.01
 -34   1  13    4.52    1.05
 -34   1 -13    2.09    1.08
  34  -1 -13    1.30    1.11
 -34  -1 -13    1.53    1.15
 -35  -1  13    8.81    1.22
 -35   1  13    6.38    1.30
 -35   1 -13    7.41    1.44
 -35  -1 -13    5.45    1.30
  35  -1 -13    2.76    1.63
  35   1 -13    2.53    1.70
   0  -1 -14   14.33    1.08
   1  -1 -14   16.20    1.16
   2  -1 -14  189.64    5.33
   3   1 -14   20.06    1.80
   3  -1 -14   17.37    1.68
   4   1 -14   36.15    2.34
   4  -1 -14   35.83    2.22
   5   1 -14  386.04    9.62
   5  -1 -14  386.88    9.31
   6   1 -14  291.51    7.77
   6  -1 -14  340.74    8.60
   7   1 -14  146.45    7.92
   7  -1 -14  151.18    4.71
   8   1 -14   18.25    1.67
   8  -1 -14   16.20    1.28
   9   1 -14    4.43    0.88
   9  -1 -14    5.23    0.90
  10   1 -14   38.20    2.45
  10  -1 -14   40.54    2.51
 -11   1  14   -0.06    0.66
  11   1 -14   -0.62    0.74
 -12   1  14   15.58    1.15
  12   1 -14   14.29    1.32
  12  -1 -14   14.02    1.28
 -13   1  14   22.01    1.60
  13   1 -14   20.98    1.62
  13  -1 -14   21.49    1.71
 -14   1  14   39.03    2.41
  14   1 -14   33.23    2.40
  14  -1 -14   34.32    2.47
 -15  -1  14   32.93    2.12
 -15   1  14   31.18    2.12
  15  -1 -14   34.74    1.93
  15   1 -14   32.64    2.63
 -16  -1  14   68.49    3.43
 -16   1  14   64.73    3.35
  16  -1 -14   64.04    3.62
  16   1 -14   64.77    3.93
 -17  -1  14   15.41    1.18
 -17   1  14   16.16    1.22
  17  -1 -14   15.48    1.51
  17   1 -14   14.10    1.57
 -18  -1  14    4.37    0.80
 -18   1  14    3.16    0.82
  18  -1 -14    5.24    1.10
  18   1 -14    3.35    1.08
 -19  -1  14   59.88    3.19
 -19   1  14   58.37    3.39
  19  -1 -14   60.14    3.71
  19   1 -14   65.35    3.76
 -20  -1  14    3.69    0.84
 -20   1  14    4.23    0.87
  20  -1 -14    5.49    1.13
  20   1 -14    3.66    1.19
 -21  -1  14   38.85    2.13
 -21   1  14   36.30    2.39
  21  -1 -14   40.53    2.41
  21   1 -14   43.47    3.25
 -22  -1  14    4.03    0.81
 -22   1  14    4.17    0.87
  22  -1 -14    5.06    1.24
  22   1 -14    4.09    1.13
 -23  -1  14    6.80    1.01
 -23   1  14    7.42    1.00
  23  -1 -14    5.81    1.36
  23   1 -14    4.93    1.41
 -24  -1  14   10.21    1.17
 -24   1  14    8.32    0.96
  24  -1 -14    8.37    1.36
  24   1 -14    7.85    1.44
 -25  -1  14    3.35    0.93
 -25   1  14    4.21    0.88
  25  -1 -14    3.07    1.11
  25   1 -14    2.77    1.06
 -26  -1  14    7.88    1.00
 -26   1  14    5.97    0.99
  26  -1 -14    6.21    1.24
  26   1 -14    6.05    1.51
 -27  -1  14   12.03    1.34
 -27   1  14    8.27    1.37
  27  -1 -14    8.26    1.76
  27   1 -14    8.77    1.63
 -27   1 -14    8.19    1.27
 -28  -1  14    8.73    1.23
 -28   1  14    7.62    1.07
  28  -1 -14    7.68    1.48
  28   1 -14    8.14    2.07
 -28   1 -14    7.99    1.14
 -29  -1  14   16.73    1.43
 -29   1  14   12.58    1.45
  29  -1 -14   15.08    1.98
  29   1 -14   12.80    2.03
 -29   1 -14   14.36    1.38
 -30  -1  14   51.71    3.77
 -30   1  14   54.29    3.68
  30  -1 -14   47.72    4.39
  30   1 -14   30.01    4.89
 -30   1 -14   49.45    3.57
 -30  -1 -14   45.39    3.54
 -31  -1  14    9.92    1.38
 -31   1  14    9.89    1.29
  31  -1 -14   10.48    1.78
  31   1 -14    9.34    1.94
 -31   1 -14    9.91    1.39
 -31  -1 -14   11.84    1.63
 -32  -1  14    4.44    1.02
 -32   1  14    4.32    0.93
  32  -1 -14    3.05    1.35
 -32   1 -14    2.81    1.09
  32   1 -14    2.58    1.09
 -32  -1 -14    4.43    1.06
 -33  -1  14    1.14    0.87
 -33   1  14   -0.03    1.01
  33  -1 -14    0.46    1.04
 -33   1 -14    0.85    0.97
 -33  -1 -14    0.27    0.97
 -34  -1  14   40.35    4.63
 -34   1  14   47.39    4.47
 -34   1 -14   41.73    4.21
  34  -1 -14   34.30    4.49
 -34  -1 -14   41.03    4.43
  34   1 -14   17.47    4.85
 -35   1  14    0.24    1.13
 -35   1 -14    1.24    1.26
  35  -1 -14    0.68    1.13
  35   1 -14    0.44    0.98
   1  -1 -15    3.55    0.71
   2  -1 -15    1.66    0.69
   3   1 -15   70.33    3.43
   3  -1 -15   73.07    3.52
   4   1 -15   20.17    1.74
   4  -1 -15   19.43    1.69
   5   1 -15  103.95    5.86
   5  -1 -15  104.95    5.84
   6   1 -15    4.82    0.90
   6  -1 -15    3.03    0.76
   7   1 -15   45.46    2.73
   7  -1 -15   44.82    2.72
   8   1 -15  242.10   10.69
   8  -1 -15  234.87   10.47
   9   1 -15    4.35    0.89
   9  -1 -15    3.23    0.81
  10   1 -15    6.91    0.98
  10  -1 -15    5.61    0.96
  11   1 -15   34.43    2.31
  11  -1 -15   38.10    2.10
 -12   1  15   66.00    3.40
  12   1 -15   68.18    3.73
  12  -1 -15   63.80    3.92
 -13   1  15   88.21    2.53
  13   1 -15   81.82    4.53
  13  -1 -15   84.80    4.47
 -14   1  15  108.29    4.18
  14   1 -15  125.80    3.92
  14  -1 -15  115.37    4.17
 -15   1  15   67.56    3.36
  15   1 -15   63.33    3.63
  15  -1 -15   60.90    3.51
 -16   1  15   30.18    2.32
  16  -1 -15   29.96    2.50
  16   1 -15   27.10    2.39
 -17  -1  15   36.03    2.73
 -17   1  15   31.10    2.85
  17  -1 -15   39.61    2.92
  17   1 -15   36.21    2.88
 -18  -1  15   34.71    3.07
 -18   1  15   31.10    2.67
  18  -1 -15   36.63    3.10
  18   1 -15   37.18    3.43
 -19  -1  15    3.65    0.87
 -19   1  15    3.50    0.80
  19  -1 -15    5.22    1.14
  19   1 -15    4.34    1.01
 -20  -1  15  138.72    4.87
 -20   1  15  124.81    5.04
  20  -1 -15  137.18    5.43
  20   1 -15  149.24    5.54
 -21  -1  15   22.12    2.22
 -21   1  15   20.54    2.16
  21  -1 -15   18.53    2.36
  21   1 -15   22.06    2.52
 -22  -1  15   24.90    1.89
 -22   1  15   27.10    1.86
  22  -1 -15   28.59    2.49
  22   1 -15   30.99    2.44
 -23  -1  15   12.68    1.13
 -23   1  15   11.10    1.49
  23  -1 -15   11.59    1.36
  23   1 -15   13.07    1.55
 -24  -1  15    0.61    0.77
 -24   1  15    0.45    0.74
  24  -1 -15    1.28    0.96
  24   1 -15    1.79    1.10
 -25  -1  15   13.20    1.22
 -25   1  15   14.66    1.25
  25  -1 -15   11.33    1.78
  25   1 -15   11.02    1.63
 -26  -1  15    9.45    1.17
 -26   1  15    9.42    1.25
  26  -1 -15    7.87    1.49
  26   1 -15    7.08    1.40
 -27  -1  15    1.65    0.91
 -27   1  15    1.60    0.84
  27  -1 -15    1.86    1.14
  27   1 -15    3.65    1.30
 -28  -1  15   14.79    1.33
 -28   1  15    9.95    1.62
  28  -1 -15   14.19    1.94
  28   1 -15    7.22    2.03
 -28   1 -15   10.72    1.33
 -29  -1  15    3.14    0.96
 -29   1  15    2.59    0.98
  29  -1 -15    1.66    1.22
  29   1 -15    3.66    1.33
 -29   1 -15    2.90    0.88
 -30  -1  15   19.78    1.92
 -30   1  15   16.64    1.91
  30  -1 -15   19.43    2.35
  30   1 -15   19.50    2.47
 -30   1 -15   20.62    2.11
 -31  -1  15   21.14    2.59
 -31   1  15   28.02    2.32
  31  -1 -15   14.83    2.86
  31   1 -15   18.28    3.01
 -31   1 -15   25.33    2.27
 -31  -1 -15   18.44    2.03
 -32  -1  15    6.88    0.97
 -32   1  15    6.68    1.08
  32  -1 -15    6.54    1.68
 -32   1 -15    5.09    1.22
 -32  -1 -15    7.60    1.42
 -33  -1  15    0.35    1.09
 -33   1  15    0.15    1.03
  33  -1 -15    2.48    1.17
 -33   1 -15    0.58    0.93
  33   1 -15    0.26    1.25
 -33  -1 -15    0.65    1.13
 -34  -1  15    3.19    0.99
 -34   1  15    2.72    1.08
  34  -1 -15    2.68    1.22
 -34   1 -15    4.80    1.14
  34   1 -15    1.80    1.41
 -34  -1 -15    4.20    1.12
   0  -1 -16  490.38    6.02
   1  -1 -16   28.65    1.84
   2   1 -16   26.72    1.77
   2  -1 -16   25.58    1.81
   3   1 -16   27.35    1.90
   3  -1 -16   29.19    1.86
   4   1 -16   21.76    1.67
   4  -1 -16   24.87    1.82
   5   1 -16  127.42    6.22
   5  -1 -16  131.32    6.14
   6   1 -16   28.19    1.99
   6  -1 -16   27.47    1.97
   7   1 -16   24.28    1.81
   7  -1 -16   23.55    1.82
   8   1 -16   13.76    1.18
   8  -1 -16   11.95    1.13
   9   1 -16   29.47    1.99
   9  -1 -16   31.71    2.14
  10   1 -16   27.54    2.15
  10  -1 -16   28.49    2.00
  11   1 -16  126.24    3.82
  11  -1 -16  114.54    3.70
  12   1 -16    6.34    1.01
  12  -1 -16    7.22    1.01
  13   1 -16   36.23    2.61
  13  -1 -16   35.35    2.33
 -14   1  16    6.69    0.91
  14   1 -16    6.14    1.05
  14  -1 -16    6.74    1.11
 -15   1  16   31.38    2.29
  15   1 -16   26.78    2.47
  15  -1 -16   28.92    1.84
 -16   1  16   44.67    3.49
  16  -1 -16   47.28    3.41
  16   1 -16   43.57    3.28
 -17   1  16   36.40    3.51
  17  -1 -16   41.38    3.35
  17   1 -16   38.46    3.21
 -18   1  16   13.69    1.21
  18  -1 -16   15.73    1.88
  18   1 -16   12.72    1.38
 -19  -1  16    8.41    1.03
 -19   1  16    6.34    1.25
  19  -1 -16    8.43    1.33
  19   1 -16    7.27    1.15
 -20  -1  16   48.62    2.91
 -20   1  16   47.15    3.29
  20  -1 -16   46.50    3.16
  20   1 -16   50.49    3.49
 -21  -1  16   14.11    1.63
 -21   1  16   13.91    1.66
  21  -1 -16   13.83    1.84
  21   1 -16   12.58    1.62
 -22  -1  16    1.15    0.73
 -22   1  16    0.78    0.68
  22  -1 -16    1.18    0.98
  22   1 -16    1.58    1.08
 -23  -1  16   16.02    1.94
 -23   1  16   22.64    1.79
  23  -1 -16   20.47    2.39
  23   1 -16   20.51    2.25
 -24  -1  16   10.64    1.08
 -24   1  16   10.53    1.17
  24  -1 -16    9.58    1.57
  24   1 -16    8.48    1.89
 -25  -1  16    2.72    0.97
 -25   1  16    4.88    0.99
  25   1 -16    3.28    1.30
 -26  -1  16    5.91    1.01
 -26   1  16    7.60    1.09
  26  -1 -16    4.93    1.17
  26   1 -16    4.77    1.57
 -27  -1  16    0.88    0.74
 -27   1  16    1.57    0.78
  27  -1 -16    0.99    1.18
  27   1 -16    0.48    1.47
 -28  -1  16    3.82    0.85
 -28   1  16    1.90    0.81
  28  -1 -16    3.09    1.26
  28   1 -16    4.00    1.23
 -28   1 -16    3.27    0.93
 -29  -1  16    0.60    0.94
 -29   1  16   -0.07    0.89
  29  -1 -16    1.26    1.15
  29   1 -16    0.91    0.99
 -29   1 -16    1.18    0.89
 -30  -1  16    9.40    1.53
 -30   1  16    8.78    1.40
  30  -1 -16   10.09    1.57
  30   1 -16    9.70    1.85
 -30   1 -16    9.82    1.32
 -31  -1  16   20.89    1.98
 -31   1  16   20.48    1.92
  31  -1 -16   17.33    2.39
  31   1 -16   13.57    2.43
 -31   1 -16   18.19    1.99
 -32  -1  16    0.81    0.80
 -32   1  16    2.14    1.15
  32  -1 -16    1.16    1.18
  32   1 -16    0.36    1.22
 -32   1 -16    0.55    1.15
 -32  -1 -16    1.55    1.10
 -33  -1  16    1.13    0.98
 -33   1  16    2.87    1.02
  33  -1 -16    0.46    1.33
  33   1 -16    0.60    1.29
 -33   1 -16    0.91    1.07
 -33  -1 -16    1.91    1.16
  -1  -1 -17  139.25    6.41
   1  -1 -17  133.45    6.32
   2   1 -17   88.77    4.53
   2  -1 -17   92.49    4.61
   3   1 -17    0.62    0.65
   3  -1 -17    0.33    0.65
   4   1 -17   39.67    2.45
   4  -1 -17   37.95    1.93
   5   1 -17    5.01    0.84
   5  -1 -17    3.62    0.84
   6   1 -17   21.85    1.64
   6  -1 -17   21.49    1.68
   7   1 -17    1.30    0.73
   7  -1 -17    2.12    0.76
   8   1 -17   50.24    3.02
   8  -1 -17   46.98    2.89
   9   1 -17    9.93    1.08
   9  -1 -17    8.84    1.12
  10   1 -17    2.04    0.83
  10  -1 -17    2.13    0.82
  11   1 -17   45.25    2.88
  11  -1 -17   45.45    2.82
  12   1 -17   77.22    4.20
  12  -1 -17   78.62    4.16
  13   1 -17   24.95    2.29
  13  -1 -17   24.26    2.10
  14   1 -17   55.01    3.32
  14  -1 -17   57.55    3.37
  15   1 -17   21.83    2.10
  15  -1 -17   18.52    1.70
 -16   1  17   18.26    1.74
  16   1 -17   19.21    1.98
  16  -1 -17   19.94    1.93
 -17   1  17   45.12    2.98
  17  -1 -17   47.49    3.26
  17   1 -17   46.62    3.49
 -18   1  17    5.20    0.91
  18  -1 -17    4.22    1.01
  18   1 -17    5.23    1.07
 -19   1  17   27.91    1.90
  19  -1 -17   28.58    2.26
  19   1 -17   25.99    2.13
 -20   1  17   23.65    1.82
  20  -1 -17   21.75    1.95
  20   1 -17   22.52    2.17
 -21  -1  17    5.09    0.86
 -21   1  17    6.81    0.86
  21  -1 -17    3.82    1.10
  21   1 -17    6.68    1.12
 -22  -1  17   16.14    1.65
 -22   1  17   14.04    1.46
  22  -1 -17   16.81    1.55
  22   1 -17   14.93    1.86
 -23  -1  17    5.96    0.96
 -23   1  17    5.95    0.97
  23  -1 -17    4.54    1.19
  23   1 -17    5.75    1.35
 -24  -1  17   40.11    3.33
 -24   1  17   36.92    3.56
  24  -1 -17   35.74    3.13
  24   1 -17   36.19    3.41
 -25  -1  17   19.50    1.93
 -25   1  17   18.49    1.57
  25  -1 -17   19.29    1.99
  25   1 -17   19.53    2.52
 -26  -1  17    4.83    1.02
 -26   1  17    3.68    0.86
  26  -1 -17    4.78    1.30
  26   1 -17    2.80    1.28
 -27  -1  17    5.95    0.95
 -27   1  17    5.82    1.01
  27  -1 -17    5.47    1.32
  27   1 -17    3.42    1.38
 -28  -1  17    5.25    1.14
 -28   1  17    4.41    0.99
  28  -1 -17    3.15    1.09
  28   1 -17    1.01    1.09
 -29  -1  17    8.81    1.24
 -29   1  17   10.73    1.09
  29  -1 -17   10.29    1.44
  29   1 -17    8.30    1.92
 -29   1 -17   10.10    1.34
 -30  -1  17   17.75    1.62
 -30   1  17   21.96    2.00
  30  -1 -17   18.30    2.15
  30   1 -17   13.18    2.45
 -30   1 -17   15.00    1.62
 -31  -1  17    9.27    1.53
 -31   1  17   10.80    1.50
  31  -1 -17    8.61    1.79
  31   1 -17    2.58    1.77
 -31   1 -17    7.02    1.22
 -32  -1  17    1.12    0.88
 -32   1  17    1.55    1.04
  32  -1 -17    2.56    1.16
 -32   1 -17    0.87    1.14
 -32  -1 -17   -1.11    1.26
   0  -1 -18  552.89    8.58
  -1  -1 -18   32.02    2.01
   1  -1 -18   29.65    2.03
   2   1 -18    1.47    0.68
   2  -1 -18    1.63    0.83
   3   1 -18    2.54    0.67
   3  -1 -18    4.04    0.89
   4   1 -18   10.67    1.02
   4  -1 -18    9.82    0.99
   5   1 -18   21.86    1.65
   5  -1 -18   21.86    1.79
   6   1 -18    1.15    0.71
   6  -1 -18    1.58    0.74
   7   1 -18    6.53    1.02
   7  -1 -18    7.48    1.05
   8   1 -18   12.40    1.16
   8  -1 -18   12.73    1.17
   9   1 -18   20.41    1.77
   9  -1 -18   23.73    2.05
  10   1 -18   77.51    4.08
  10  -1 -18   76.42    4.14
  11   1 -18   45.25    3.14
  11  -1 -18   44.49    3.16
  12   1 -18    9.73    1.40
  12  -1 -18    9.22    1.21
  13   1 -18   54.04    3.16
  13  -1 -18   49.80    2.94
  14   1 -18   27.87    2.37
  14  -1 -18   29.93    2.55
  15   1 -18  106.96    4.30
  15  -1 -18  106.23    4.00
  16  -1 -18    4.24    1.03
  16   1 -18    3.73    1.04
  17   1 -18    0.26    0.86
  17  -1 -18    0.59    1.02
 -18   1  18    3.10    0.86
  18  -1 -18    5.46    1.13
  18   1 -18    4.24    1.19
 -19   1  18   24.45    1.83
  19  -1 -18   21.85    2.03
  19   1 -18   22.36    2.07
 -20   1  18    5.70    0.87
  20  -1 -18    3.14    1.05
  20   1 -18    5.22    1.05
 -21   1  18    1.21    0.72
  21  -1 -18    1.26    0.98
  21   1 -18    0.79    0.95
 -22   1  18    8.54    1.00
  22  -1 -18    8.64    1.35
  22   1 -18    8.13    1.30
 -23   1  18   34.15    2.44
  23  -1 -18   32.85    2.24
  23   1 -18   32.55    2.42
 -24  -1  18    4.37    0.93
 -24   1  18    5.84    0.94
  24  -1 -18    5.64    1.26
  24   1 -18    6.09    1.18
 -25  -1  18   -0.03    0.68
 -25   1  18    0.10    0.79
  25  -1 -18    1.62    1.29
  25   1 -18   -0.07    1.37
 -26  -1  18   11.97    1.34
 -26   1  18    9.22    1.50
  26  -1 -18   10.32    1.58
  26   1 -18    7.94    1.85
 -27  -1  18    0.63    0.85
 -27   1  18    0.93    0.91
  27  -1 -18    1.36    1.00
 -28  -1  18    1.67    0.84
 -28   1  18    1.38    0.77
  28  -1 -18    1.99    1.38
  28   1 -18    1.24    1.29
 -29  -1  18   22.17    2.49
 -29   1  18   19.05    1.88
  29  -1 -18   17.45    2.05
  29   1 -18   17.89    2.39
 -30  -1  18   17.25    1.34
 -30   1  18   21.12    1.83
  30  -1 -18   18.95    2.59
 -30   1 -18   16.90    1.67
 -31   1  18    0.32    1.10
  31  -1 -18    1.20    1.29
  31   1 -18    1.19    1.56
 -31   1 -18    1.56    1.10
   0  -1 -19    0.76    0.79
   1   1 -19    6.54    1.06
  -1  -1 -19    6.72    0.92
   1  -1 -19    6.51    0.96
  -2  -1 -19   85.56    4.15
   2   1 -19   78.11    4.04
   2  -1 -19   84.08    4.33
   3   1 -19   16.91    1.40
   3  -1 -19   17.54    1.36
   4   1 -19   24.58    2.00
   4  -1 -19   22.11    1.85
   5   1 -19   15.55    1.44
   5  -1 -19   16.16    1.26
   6   1 -19    6.10    0.94
   6  -1 -19    6.38    0.96
   7   1 -19    6.63    0.97
   7  -1 -19    7.99    0.95
   8   1 -19   26.32    2.22
   8  -1 -19   24.57    2.05
   9   1 -19   28.34    2.33
   9  -1 -19   27.65    2.26
  10   1 -19    1.40    0.80
  10  -1 -19    3.25    0.90
  11   1 -19   73.70    3.90
  11  -1 -19   74.64    3.92
  12   1 -19    4.00    0.89
  12  -1 -19    4.83    0.96
  13   1 -19   21.40    2.34
  13  -1 -19   20.69    2.20
  14   1 -19    2.48    0.96
  14  -1 -19    2.37    0.90
  15   1 -19   22.25    2.43
  15  -1 -19   21.38    2.40
  16   1 -19   20.92    2.40
  16  -1 -19   18.93    2.35
  17  -1 -19    7.05    1.26
  17   1 -19    8.33    1.15
  18   1 -19   35.00    2.96
  18  -1 -19   34.66    2.95
  19  -1 -19   11.01    1.37
  19   1 -19   12.81    1.41
 -20   1  19    3.75    0.90
  20  -1 -19    4.01    1.04
  20   1 -19    4.25    1.10
 -21   1  19    2.63    0.86
  21  -1 -19    1.93    1.01
  21   1 -19    1.42    1.01
 -22   1  19    4.03    0.99
  22  -1 -19    3.61    1.03
  22   1 -19    3.98    1.01
 -23   1  19   10.46    1.17
  23  -1 -19   10.72    1.46
  23   1 -19    9.82    1.49
 -24   1  19    1.83    0.79
  24  -1 -19    0.12    1.25
  24   1 -19    1.96    1.26
 -25   1  19    2.18    0.80
  25  -1 -19    2.03    1.25
  25   1 -19    1.33    1.16
 -26   1  19    3.50    0.92
  26  -1 -19    2.50    1.19
  26   1 -19    4.37    1.36
 -27   1  19    7.40    1.14
  27  -1 -19    5.73    1.44
  27   1 -19    7.11    1.39
 -28  -1  19    5.63    1.00
 -28   1  19    5.58    0.92
  28  -1 -19    3.27    1.20
  28   1 -19    3.72    1.27
 -29  -1  19    1.38    0.95
 -29   1  19    1.41    0.90
  29  -1 -19    0.87    1.23
 -30  -1  19   10.16    1.32
 -30   1  19   10.66    1.38
  30  -1 -19    8.95    1.98
  30   1 -19   10.27    2.09
 -30   1 -19   11.40    1.54
   0  -1 -20   71.01    3.77
   1   1 -20  125.65    3.97
  -1  -1 -20  130.04    4.07
   1  -1 -20  128.35    3.96
  -2  -1 -20    2.95    0.77
   2   1 -20    2.10    0.72
   2  -1 -20    3.90    0.89
   3   1 -20   96.35    3.67
   3  -1 -20  107.30    3.81
   4   1 -20    2.91    0.80
   4  -1 -20    2.23    0.81
   5   1 -20   94.75    4.14
   5  -1 -20   89.18    4.02
   6   1 -20   20.66    1.78
   6  -1 -20   22.43    1.91
   7   1 -20    1.23    0.77
   7  -1 -20    0.95    0.78
   8   1 -20   68.98    3.59
   8  -1 -20   77.31    3.76
   9   1 -20    9.30    1.06
   9  -1 -20    8.75    1.03
  10   1 -20    4.72    0.89
  10  -1 -20    4.46    0.93
  11   1 -20   51.73    3.19
  11  -1 -20   49.12    3.03
  12   1 -20   21.33    2.41
  12  -1 -20   17.69    1.92
  13   1 -20    9.24    1.09
  13  -1 -20   11.71    1.28
  14   1 -20    3.96    0.95
  14  -1 -20    4.17    1.28
  15   1 -20   95.35    5.26
  15  -1 -20   93.94    5.20
  16   1 -20   20.15    2.04
  16  -1 -20   19.58    2.03
  17  -1 -20   28.23    2.36
  17   1 -20   28.11    2.56
  18   1 -20   28.36    2.48
  18  -1 -20   29.24    2.41
  19  -1 -20    6.58    1.23
  19   1 -20    6.66    1.26
  20  -1 -20    4.61    1.03
  20   1 -20    5.04    1.16
  21  -1 -20    1.73    1.05
  21   1 -20    2.59    0.99
  22  -1 -20    3.01    1.11
  22   1 -20    1.01    1.06
 -23   1  20   22.10    2.17
  23  -1 -20   25.45    2.34
  23   1 -20   24.13    2.45
 -24   1  20    0.31    0.96
  24  -1 -20    1.47    1.29
  24   1 -20    0.48    0.98
 -25   1  20    2.17    0.88
  25  -1 -20    3.27    1.32
  25   1 -20    2.77    1.16
 -26   1  20    3.25    0.82
  26  -1 -20    2.76    1.10
  26   1 -20    3.28    1.13
 -27   1  20    5.62    0.93
  27  -1 -20    5.39    1.21
  27   1 -20    6.05    1.35
 -28   1  20    7.70    1.17
  28  -1 -20    7.28    1.54
  28   1 -20    5.71    1.85
 -29   1  20    5.63    1.17
  29  -1 -20    3.33    1.22
  29   1 -20    3.73    1.80
   0   1 -21    1.34    0.86
   0  -1 -21    0.05    1.00
   1   1 -21   30.62    2.49
  -1  -1 -21   29.13    2.42
   1  -1 -21   30.22    2.45
  -2  -1 -21   46.49    2.59
   2   1 -21   45.63    2.59
   2  -1 -21   45.42    2.67
  -3  -1 -21   71.42    3.56
   3   1 -21   71.44    3.70
   3  -1 -21   76.40    3.90
   4   1 -21   50.37    2.82
   4  -1 -21   53.42    2.89
   5   1 -21   23.48    2.33
   5  -1 -21   26.45    1.70
   6   1 -21   36.27    2.08
   6  -1 -21   36.96    2.11
   7   1 -21    8.61    1.00
   7  -1 -21    8.30    1.03
   8   1 -21    7.21    1.02
   8  -1 -21    5.69    1.07
   9   1 -21    2.65    0.87
   9  -1 -21    1.68    0.90
  10   1 -21   46.95    3.18
  10  -1 -21   49.71    3.32
  11   1 -21   20.29    2.32
  11  -1 -21   23.68    1.94
  12   1 -21    4.16    0.95
  12  -1 -21    3.48    0.90
  13   1 -21    8.46    1.07
  13  -1 -21    6.93    1.01
  14   1 -21   33.20    2.82
  14  -1 -21   36.09    3.01
  15   1 -21   28.60    2.38
  15  -1 -21   30.23    2.76
  16   1 -21   12.21    1.31
  16  -1 -21   11.33    1.23
  17   1 -21    3.41    1.00
  17  -1 -21    3.63    1.04
  18  -1 -21    0.30    0.81
  18   1 -21    0.55    0.85
  19   1 -21   29.85    2.59
  19  -1 -21   22.30    2.14
  20  -1 -21    1.87    1.01
  20   1 -21    2.00    1.21
  21  -1 -21    6.17    1.23
  21   1 -21    6.26    1.20
  22  -1 -21    1.83    1.00
  22   1 -21    0.89    1.19
  23  -1 -21    3.76    1.28
  23   1 -21    4.42    1.12
  24  -1 -21    1.80    1.19
  24   1 -21    2.44    1.10
  25  -1 -21    6.27    1.50
  25   1 -21    5.34    1.35
  26  -1 -21    5.14    1.31
  26   1 -21    6.43    1.41
 -27   1  21   12.96    1.87
  27  -1 -21   11.60    1.75
  27   1 -21   14.08    2.25
 -28   1  21    8.83    1.49
  28  -1 -21   10.87    1.76
  28   1 -21    8.78    1.85
   0   1 -22  145.41    4.84
   0  -1 -22  142.34    4.93
   1   1 -22   25.86    1.69
  -1  -1 -22   26.44    1.71
   1  -1 -22   27.63    1.75
  -2  -1 -22  179.73    5.69
   2   1 -22  174.69    5.57
   2  -1 -22  171.79    5.53
  -3  -1 -22   32.56    1.78
   3   1 -22   33.46    1.99
   3  -1 -22   31.25    2.04
   4   1 -22   21.81    2.21
   4  -1 -22   21.51    2.41
   5   1 -22   15.12    1.90
   5  -1 -22   14.05    1.70
   6   1 -22    3.83    0.83
   6  -1 -22    4.23    0.82
   7   1 -22    8.41    1.12
   7  -1 -22    7.84    1.14
   8   1 -22    1.83    0.91
   8  -1 -22    3.00    0.88
   9   1 -22   10.85    1.22
   9  -1 -22   10.41    1.12
  10   1 -22    8.31    1.07
  10  -1 -22    7.62    0.97
  11   1 -22   70.27    4.45
  11  -1 -22   68.55    4.24
  12   1 -22    6.18    1.05
  12  -1 -22    5.21    1.14
  13   1 -22   17.39    1.60
  13  -1 -22   17.79    1.51
  14   1 -22    2.79    0.94
  14  -1 -22    2.19    1.03
  15   1 -22    8.99    1.29
  15  -1 -22    9.43    1.22
  16   1 -22   13.06    1.57
  16  -1 -22   13.45    1.47
  17   1 -22    1.99    1.08
  17  -1 -22    2.46    0.98
  18   1 -22    1.51    0.96
  18  -1 -22    2.95    1.13
  19  -1 -22   16.88    1.63
  19   1 -22   17.61    1.92
  20  -1 -22   22.43    2.09
  20   1 -22   21.20    1.99
  21  -1 -22    0.51    1.11
  21   1 -22    0.75    1.07
  22  -1 -22    6.04    1.51
  22   1 -22    4.26    1.31
  23  -1 -22    1.08    1.26
  23   1 -22   -0.38    1.02
  24  -1 -22    7.31    1.34
  24   1 -22    9.40    1.68
  25  -1 -22    5.95    1.43
  26  -1 -22    0.82    1.39
  26   1 -22    1.97    1.31
  27  -1 -22    1.69    1.09
  27   1 -22    2.38    1.30
   0   1 -23    0.52    0.85
   0  -1 -23   -0.11    0.73
  -1   1 -23   15.82    1.81
   1   1 -23   15.77    2.02
  -1  -1 -23   18.25    2.01
   1  -1 -23   18.11    2.10
  -2  -1 -23    0.71    0.68
   2   1 -23    0.53    0.69
   2  -1 -23    1.22    0.70
  -3  -1 -23   54.05    3.34
   3   1 -23   56.63    3.81
   3  -1 -23   56.65    3.55
  -4  -1 -23   25.73    2.09
   4   1 -23   25.15    2.29
   4  -1 -23   25.56    2.13
   5   1 -23   19.64    1.94
   5  -1 -23   18.34    1.52
   6   1 -23   27.34    2.27
   6  -1 -23   29.63    2.37
   7   1 -23   34.84    2.75
   7  -1 -23   33.23    2.78
   8   1 -23   30.27    2.54
   8  -1 -23   26.18    2.32
   9   1 -23    1.21    0.79
   9  -1 -23    0.15    0.69
  10   1 -23    9.76    1.22
  10  -1 -23    6.96    1.15
  11   1 -23   18.12    1.53
  11  -1 -23   17.42    1.48
  12   1 -23   30.60    2.36
  12  -1 -23   30.21    2.52
  13   1 -23    2.29    0.97
  13  -1 -23    3.38    0.91
  14   1 -23   13.80    1.46
  14  -1 -23   12.35    1.36
  15   1 -23   33.31    2.50
  15  -1 -23   31.89    2.49
  16   1 -23    3.05    0.92
  16  -1 -23    3.35    1.07
  17   1 -23    2.38    0.87
  17  -1 -23    2.94    0.92
  18  -1 -23   13.58    1.55
  18   1 -23   14.38    1.68
  19  -1 -23   13.31    1.39
  19   1 -23   11.55    1.77
  20  -1 -23    3.20    1.20
  20   1 -23    2.24    1.33
  21  -1 -23    4.22    1.28
  21   1 -23    7.64    1.46
  22  -1 -23    1.57    1.03
  22   1 -23    3.00    1.08
  23  -1 -23    5.46    1.25
  23   1 -23    6.61    1.49
  24  -1 -23    2.52    1.28
  25  -1 -23    4.80    1.20
  25   1 -23    5.18    1.50
   0   1 -24   17.30    1.41
   0  -1 -24   15.22    1.25
  -1   1 -24   36.17    1.84
   1   1 -24   35.85    1.93
  -1  -1 -24   41.19    2.73
   1  -1 -24   35.27    1.91
  -2   1 -24    6.04    0.94
  -2  -1 -24    2.65    0.83
   2   1 -24    3.70    0.89
   2  -1 -24    3.18    0.89
  -3  -1 -24    4.00    0.79
   3   1 -24    5.26    0.97
   3  -1 -24    5.66    0.98
  -4  -1 -24   59.08    3.32
   4   1 -24   58.31    3.74
   4  -1 -24   60.19    3.65
  -5  -1 -24    8.37    0.99
   5   1 -24   10.82    1.21
   5  -1 -24    9.83    1.04
   6   1 -24   16.95    1.50
   6  -1 -24   14.43    1.32
   7   1 -24    3.38    1.10
   7  -1 -24    1.87    0.88
   8   1 -24   18.22    1.53
   8  -1 -24   14.28    1.28
   9   1 -24    1.04    0.88
   9  -1 -24   -0.09    0.81
  10   1 -24    0.65    0.82
  10  -1 -24   -0.99    0.76
  11   1 -24    5.10    0.97
  11  -1 -24    4.47    1.04
  12   1 -24    9.07    1.45
  12  -1 -24    8.02    1.12
  13   1 -24    5.53    1.15
  13  -1 -24    4.82    1.05
  14   1 -24    1.98    0.97
  14  -1 -24    0.08    1.06
  15   1 -24    3.99    1.08
  15  -1 -24    4.19    0.94
  16   1 -24   13.03    1.42
  16  -1 -24    9.56    1.36
  17   1 -24    2.32    1.08
  17  -1 -24    2.03    1.08
  18  -1 -24    9.22    1.31
  18   1 -24    9.99    1.37
  19  -1 -24    5.57    1.16
  19   1 -24    5.06    1.23
  20  -1 -24    0.82    0.98
  20   1 -24   -0.09    1.00
  21  -1 -24   11.48    1.70
  21   1 -24   10.46    1.75
  22  -1 -24    2.16    1.46
  22   1 -24    2.56    1.11
  23  -1 -24    3.18    1.14
  24  -1 -24    9.16    1.65
  24   1 -24    9.84    1.84
   0   1 -25   -0.35    0.71
   0  -1 -25   -0.63    0.78
  -1   1 -25    2.13    0.78
   1   1 -25    2.30    0.82
  -1  -1 -25    1.59    0.84
   1  -1 -25    1.09    0.76
  -2   1 -25    4.05    0.88
  -2  -1 -25    4.71    0.86
   2   1 -25    3.50    0.76
   2  -1 -25    3.85    0.98
  -3  -1 -25    3.85    0.89
   3   1 -25    4.28    0.82
   3  -1 -25    4.54    0.87
  -4  -1 -25    1.92    0.72
   4   1 -25    1.81    0.83
   4  -1 -25    2.25    0.87
  -5  -1 -25   11.15    1.12
   5   1 -25    9.17    1.06
   5  -1 -25   10.32    1.21
  -6  -1 -25    3.31    0.84
   6   1 -25    4.17    0.92
   6  -1 -25    2.41    0.96
   7   1 -25    0.88    0.76
   7  -1 -25    0.82    0.82
   8   1 -25   19.51    1.64
   8  -1 -25   22.12    1.83
   9   1 -25    4.37    0.90
   9  -1 -25    5.03    0.95
  10   1 -25   39.38    2.69
  10  -1 -25   42.67    2.79
  11   1 -25    1.20    0.93
  12   1 -25   28.36    2.48
  12  -1 -25   29.34    2.31
  13   1 -25    3.71    1.14
  13  -1 -25    4.00    1.07
  14   1 -25    7.09    1.31
  14  -1 -25    7.51    1.27
  15   1 -25    2.61    0.96
  15  -1 -25    1.57    1.00
  16   1 -25   14.78    1.84
  16  -1 -25   14.48    1.73
  17   1 -25    0.78    0.93
  17  -1 -25    1.97    0.85
  18  -1 -25   17.10    1.90
  18   1 -25   20.16    2.07
  19  -1 -25   21.31    2.24
  19   1 -25   24.66    2.56
  20  -1 -25    6.47    1.46
  20   1 -25    8.78    1.48
  21  -1 -25    2.47    1.16
  22  -1 -25    0.97    1.28
  22   1 -25    0.49    1.01
   0  -1 -26    1.08    0.87
  -1   1 -26    2.07    0.89
   1   1 -26    2.38    0.92
  -1  -1 -26    2.84    0.90
   1  -1 -26    1.86    0.74
  -2   1 -26    9.69    1.11
  -2  -1 -26    9.33    1.03
   2   1 -26    8.86    1.26
   2  -1 -26   10.16    1.17
  -3   1 -26   15.74    1.48
  -3  -1 -26   15.03    1.25
   3   1 -26   13.64    1.35
   3  -1 -26   11.93    1.40
  -4  -1 -26   16.36    1.63
   4   1 -26   18.57    1.62
   4  -1 -26   21.14    1.74
  -5  -1 -26   10.05    1.34
   5   1 -26   10.22    1.48
   5  -1 -26    9.66    1.20
  -6  -1 -26    1.33    0.79
   6   1 -26    0.57    0.95
   6  -1 -26    2.36    1.00
  -7  -1 -26   16.04    1.49
   7   1 -26   14.21    1.40
   7  -1 -26   15.76    1.39
   8   1 -26   -0.10    0.94
   8  -1 -26    0.21    0.83
   9   1 -26    2.35    0.83
   9  -1 -26    1.96    0.95
  10   1 -26   34.42    2.74
  10  -1 -26   31.69    2.73
  11   1 -26    0.82    0.79
  11  -1 -26    1.65    1.00
  12   1 -26    0.10    1.06
  12  -1 -26    1.55    1.02
  13   1 -26    2.56    0.94
  13  -1 -26    2.26    0.91
  14   1 -26    2.12    0.88
  14  -1 -26    2.48    0.93
  15   1 -26    5.42    1.09
  15  -1 -26    6.91    1.15
  16   1 -26    6.49    1.26
  16  -1 -26    5.27    1.07
  17   1 -26    3.11    1.22
  17  -1 -26    3.98    1.16
  18   1 -26    3.02    1.04
  18  -1 -26    3.81    1.06
  19  -1 -26    4.70    1.18
  19   1 -26    6.21    1.31
  20  -1 -26    5.97    1.22
  -1   1 -27    7.40    1.27
   1   1 -27    7.73    1.20
  -1  -1 -27    6.69    1.06
   1  -1 -27    6.61    0.99
  -2   1 -27    2.36    0.98
  -2  -1 -27    3.69    0.86
   2   1 -27    3.13    0.86
   2  -1 -27    4.58    0.95
  -3   1 -27   -0.16    0.74
  -3  -1 -27    0.12    0.74
   3   1 -27    0.84    0.91
   3  -1 -27    0.03    0.70
  -4   1 -27   13.53    1.22
  -4  -1 -27   10.44    1.51
   4   1 -27   11.90    1.32
   4  -1 -27   13.21    1.32
  -5  -1 -27    0.72    0.67
   5   1 -27   -0.19    0.92
   5  -1 -27    0.40    0.91
  -6  -1 -27   -0.55    0.77
   6   1 -27    0.69    0.88
   6  -1 -27    0.58    0.80
  -7  -1 -27    1.63    0.84
   7   1 -27    1.91    0.87
   7  -1 -27    2.37    0.82
  -8  -1 -27    5.67    1.05
   8   1 -27    5.13    0.97
   8  -1 -27    6.77    0.96
   9   1 -27    6.25    1.11
   9  -1 -27    4.48    0.92
  10   1 -27    1.43    0.99
  10  -1 -27    1.29    0.81
  11   1 -27    1.11    0.94
  11  -1 -27    1.04    1.06
  12   1 -27    6.18    1.19
  12  -1 -27    7.52    1.30
  13   1 -27   13.74    1.82
  13  -1 -27   14.81    1.96
  14   1 -27    0.54    0.87
  14  -1 -27    1.66    1.00
  15   1 -27    2.06    1.01
  15  -1 -27    1.28    0.86
  16   1 -27    1.58    0.89
  16  -1 -27    1.77    1.14
  17   1 -27    0.21    1.02
  17  -1 -27    0.57    0.92
   0   1 -28    1.44    0.84
   0  -1 -28    1.47    0.89
  -1   1 -28    0.25    0.73
   1   1 -28    0.53    0.74
  -1  -1 -28   -0.46    1.08
   1  -1 -28    1.49    0.77
  -2   1 -28    2.31    0.92
  -2  -1 -28    1.54    0.80
   2   1 -28    0.23    0.75
   2  -1 -28    0.41    0.87
  -3   1 -28    0.61    0.73
  -3  -1 -28    0.62    0.82
   3   1 -28    0.91    0.73
   3  -1 -28    0.23    0.85
  -4   1 -28   -0.20    0.75
  -4  -1 -28    1.17    0.85
   4   1 -28   -0.25    0.64
   4  -1 -28   -0.05    0.90
  -5   1 -28    2.84    0.97
  -5  -1 -28    5.08    0.93
   5   1 -28    4.12    0.92
   5  -1 -28    4.91    1.04
  -6  -1 -28   10.49    1.18
   6   1 -28   12.86    1.41
   6  -1 -28   12.28    1.56
  -7  -1 -28   15.86    1.62
   7   1 -28   12.55    1.47
   7  -1 -28   13.72    1.60
  -8  -1 -28   13.00    1.39
   8   1 -28   14.64    1.69
   8  -1 -28   12.47    1.46
  -9  -1 -28    2.77    0.78
   9   1 -28    2.12    0.96
   9  -1 -28    3.90    0.93
  10   1 -28    5.39    1.21
  10  -1 -28    6.45    1.07
  11   1 -28    2.79    1.07
  11  -1 -28    2.53    0.89
  12   1 -28    6.50    1.21
  12  -1 -28    5.37    1.12
  13   1 -28    5.57    1.15
  13  -1 -28    9.00    1.27
  14   1 -28    2.71    1.07
  14  -1 -28    4.03    1.05
  15   1 -28    0.58    1.19
  15  -1 -28    0.38    1.02
   0   1 -29    0.03    1.01
   0  -1 -29   -0.46    0.87
  -1   1 -29    1.65    0.92
   1   1 -29    1.15    0.91
  -1  -1 -29    0.69    0.73
  -2   1 -29    2.88    0.84
  -2  -1 -29    1.97    0.79
   2   1 -29    3.50    0.94
   2  -1 -29    3.54    0.89
  -3   1 -29    4.86    0.92
  -3  -1 -29    4.14    0.97
   3   1 -29    6.18    0.97
   3  -1 -29    4.99    1.00
  -4   1 -29    1.83    0.71
  -4  -1 -29    0.38    0.75
   4   1 -29    0.90    0.98
   4  -1 -29    1.01    0.91
  -5   1 -29    2.11    0.93
  -5  -1 -29    1.87    1.00
   5   1 -29    1.31    0.99
   5  -1 -29    1.80    0.91
  -6   1 -29    6.12    1.13
  -6  -1 -29    7.31    1.24
   6   1 -29    7.72    1.33
   6  -1 -29    7.02    1.28
  -7  -1 -29    1.56    0.98
   7   1 -29    2.90    1.04
   7  -1 -29    0.84    1.05
  -8  -1 -29    9.91    1.22
   8   1 -29   11.71    1.36
   8  -1 -29   11.30    1.29
  -9  -1 -29    5.15    1.00
   9   1 -29    7.06    1.26
   9  -1 -29    6.01    1.10
 -10  -1 -29    6.78    0.98
  10   1 -29    6.65    1.14
  10  -1 -29    7.26    1.23
  11   1 -29    0.50    1.07
  11  -1 -29   -0.09    0.99
   0   1 -30    2.61    1.08
   0  -1 -30    3.51    1.13
  -1   1 -30    0.64    0.92
   1   1 -30    0.33    1.01
  -1  -1 -30    0.15    0.68
   1  -1 -30   -0.05    0.98
  -2   1 -30    2.09    0.81
  -2  -1 -30    1.95    0.81
   2   1 -30    1.08    0.96
   2  -1 -30    0.95    1.01
  -3   1 -30    1.75    0.81
  -3  -1 -30    2.45    0.89
   3   1 -30    0.84    0.85
   3  -1 -30    0.64    0.84
  -4   1 -30    2.76    1.00
  -4  -1 -30    3.10    0.86
   4   1 -30    3.43    0.97
   4  -1 -30    3.81    1.00
  -5   1 -30    3.46    0.94
  -5  -1 -30    3.36    0.85
   5   1 -30    3.85    0.99
   5  -1 -30    4.66    1.03
   0   2   0  310.53   10.03
   0  -2   0  325.02    9.60
   1   2   0  253.40    7.95
  -1  -2   0  243.34    8.51
  -1   2   0  260.23    8.69
   1  -2   0  259.61    8.45
   2   2   0    3.46    1.02
  -2  -2   0    3.64    0.97
  -2   2   0    3.29    1.24
   2  -2   0    5.06    1.30
  -3  -2   0 2327.05   40.12
  -3   2   0 2437.62   43.41
   3  -2   0 2605.14   45.06
  -5   2   0  442.54   13.00
   5  -2   0  454.95   13.11
  -6   2   0   23.69    1.72
   6  -2   0   27.36    1.98
  -7   2   0   46.81    3.06
   7  -2   0   50.19    3.12
  -8   2   0 2010.81   36.16
   8  -2   0 1968.54   36.48
  -9   2   0  208.96    7.97
   9  -2   0  234.94    8.69
 -10   2   0  100.58    5.29
  10  -2   0   99.68    5.28
 -10  -2   0   95.61    5.65
 -11   2   0   87.70    4.88
  11  -2   0   95.56    5.28
 -11  -2   0   92.66    5.53
 -12   2   0   17.95    1.50
  12  -2   0   12.26    1.43
 -12  -2   0   18.29    1.88
 -13   2   0    7.51    1.20
 -13  -2   0    7.85    1.25
  13  -2   0    7.37    1.31
 -14   2   0   24.38    3.30
 -14  -2   0   27.18    2.58
  14  -2   0   25.59    2.28
 -15   2   0  488.17   10.90
 -15  -2   0  507.90   12.27
  15  -2   0  547.94   12.51
 -16   2   0  301.65    7.95
 -16  -2   0  304.68    9.18
  16  -2   0  291.33    9.03
 -17   2   0   94.39    5.02
 -17  -2   0   88.11    5.06
  17  -2   0   93.52    5.57
 -18   2   0   -0.24    0.77
 -18  -2   0    0.35    0.86
  18  -2   0    1.43    0.89
 -19   2   0   16.28    2.10
 -19  -2   0   19.59    2.14
  19  -2   0   19.27    2.23
 -20   2   0  267.50    7.65
 -20  -2   0  284.10    8.50
 -21   2   0   50.16    3.26
 -21  -2   0   54.94    3.53
 -22   2   0   29.07    2.87
 -22  -2   0   32.56    2.90
 -23   2   0  288.61    6.63
 -23  -2   0  312.05    7.77
 -24   2   0   94.63    3.66
 -24  -2   0   87.09    3.39
 -25   2   0   33.81    2.79
 -25  -2   0   36.21    3.00
 -26   2   0    3.87    1.14
 -26  -2   0    7.41    1.43
 -27   2   0   58.03    3.64
 -27  -2   0   65.36    4.01
 -28   2   0   61.73    4.23
 -28  -2   0   67.23    4.19
 -29   2   0    5.97    1.13
 -29  -2   0    6.05    1.21
 -30   2   0   19.45    2.13
 -30  -2   0   24.71    2.31
 -31   2   0  118.42    5.74
 -31  -2   0  120.39    6.13
 -32   2   0    6.35    1.18
 -32  -2   0    7.39    1.15
 -33   2   0   -0.63    0.83
 -33  -2   0    0.14    0.93
 -34   2   0    1.99    1.00
 -34  -2   0    1.41    0.85
 -35   2   0    6.65    1.41
 -35  -2   0    7.23    1.24
 -36   2   0   43.95    3.44
 -36  -2   0   40.70    3.39
 -37   2   0    1.76    1.01
 -37  -2   0    0.45    0.90
 -38   2   0    0.56    1.21
 -38  -2   0    0.64    1.06
 -39   2   0   17.58    1.98
 -39  -2   0   20.55    2.51
   0   2   1    1.18    0.97
   0  -2  -1    3.88    1.13
   0   2  -1    2.99    1.10
   0  -2   1    3.56    1.22
   1   2   1  226.58    8.04
  -1  -2  -1  212.59    7.63
  -1   2   1  214.05    7.91
   1   2  -1  217.81    8.06
   1  -2  -1  225.35    7.95
  -1   2  -1  238.69    8.65
  -1  -2   1  222.19    8.73
   1  -2   1  242.31    8.89
  -2  -2  -1  354.43    9.96
  -2   2   1  354.04   10.88
   2  -2  -1  376.46   10.98
  -2   2  -1  376.57   11.65
   2  -2   1  411.95   12.47
  -3  -2  -1 1789.38   30.92
  -3   2   1 1792.21   32.31
   3  -2  -1 1923.46   33.69
  -3   2  -1 1837.95   33.19
  -4   2   1  128.60    6.56
   4  -2  -1  134.30    6.84
  -4   2  -1  143.18    5.98
   4  -2   1  155.88    6.09
  -5   2   1  805.95   16.41
   5  -2  -1  816.76   16.84
  -5   2  -1  766.74   15.91
   5  -2   1  881.33   17.23
  -6   2   1   89.57    4.82
   6  -2  -1   89.39    4.89
  -6   2  -1   88.42    4.85
   6  -2   1   90.34    4.91
  -6  -2   1   84.85    5.43
  -7   2   1   67.47    3.69
   7  -2  -1   73.18    3.85
  -7   2  -1   68.96    4.70
   7  -2   1   70.41    3.86
  -7  -2   1   66.86    4.19
  -8   2   1  358.45   10.79
  -8   2  -1  376.15   11.20
   8  -2  -1  352.02   10.67
  -8  -2   1  368.15   12.33
   8  -2   1  409.87   12.18
  -9   2   1  545.41   11.43
  -9   2  -1  575.33   11.98
   9  -2  -1  627.18   13.63
  -9  -2   1  595.34   14.26
   9  -2   1  607.35   13.40
 -10   2   1   81.11    2.88
 -10   2  -1  100.63    5.39
  10  -2  -1   98.82    5.57
 -10  -2   1   90.55    5.46
  10  -2   1   81.37    3.24
 -11   2   1  132.30    6.79
 -11   2  -1  144.97    5.91
  11  -2  -1  119.39    6.63
 -11  -2   1  153.95    6.97
 -12   2   1   98.86    5.22
 -12   2  -1  105.43    5.43
 -12  -2   1   87.91    5.63
  12  -2  -1  111.92    6.00
  12  -2   1   99.97    5.65
 -13   2   1   86.36    4.60
 -13   2  -1   85.15    4.60
 -13  -2   1   77.88    4.79
  13  -2  -1   87.72    5.24
  13  -2   1   88.88    5.08
 -13  -2  -1   81.75    3.76
 -14   2   1   39.17    3.03
 -14   2  -1   37.33    2.83
 -14  -2   1   39.51    2.90
  14  -2  -1   41.42    3.33
 -14  -2  -1   36.97    2.92
  14  -2   1   34.23    2.96
 -15   2   1  158.37    6.86
 -15   2  -1  164.18    6.85
 -15  -2   1  162.93    7.62
  15  -2  -1  159.71    7.75
 -15  -2  -1  157.63    7.12
  15  -2   1  164.70    7.81
 -16   2   1   94.69    5.18
 -16   2  -1  113.46    6.04
 -16  -2   1  101.60    5.90
  16  -2  -1   82.68    4.70
 -16  -2  -1  103.15    5.77
 -17   2   1   80.17    4.44
 -17   2  -1   73.56    4.11
 -17  -2   1   74.93    4.38
 -17  -2  -1   75.00    4.33
  17  -2  -1   75.53    4.55
 -18   2   1   39.28    2.72
 -18   2  -1   43.01    2.75
 -18  -2   1   39.05    2.92
 -18  -2  -1   45.45    3.35
  18  -2  -1   38.05    3.39
 -19   2   1   63.70    3.21
 -19   2  -1   63.79    3.36
 -19  -2   1   68.61    4.13
 -19  -2  -1   75.98    4.28
  19  -2  -1   62.49    3.95
 -20   2   1   59.46    3.44
 -20   2  -1   53.64    3.36
 -20  -2   1   56.93    3.65
 -20  -2  -1   59.97    3.74
  20  -2  -1   47.96    3.86
 -21   2   1   46.23    2.95
 -21   2  -1   47.52    3.01
 -21  -2   1   40.12    2.77
 -21  -2  -1   46.14    3.12
  21  -2  -1   47.63    3.37
 -22   2   1    9.12    1.21
 -22   2  -1    9.54    1.19
 -22  -2   1    8.34    1.22
 -22  -2  -1    8.94    1.26
  22  -2  -1    7.39    1.31
 -23   2   1   35.50    2.66
 -23   2  -1   34.87    2.52
 -23  -2   1   30.87    2.49
 -23  -2  -1   36.21    2.88
 -24   2   1  129.75    4.14
 -24   2  -1  130.89    4.05
 -24  -2   1  125.65    4.17
 -24  -2  -1  134.81    4.97
 -25   2   1   48.48    3.37
 -25   2  -1   54.88    3.37
 -25  -2   1   60.97    3.52
 -25  -2  -1   57.26    3.38
 -26   2   1   11.95    1.79
 -26   2  -1   11.78    1.77
 -26  -2   1   13.95    1.87
 -26  -2  -1   11.02    1.72
 -27   2   1  178.57    7.07
 -27  -2   1  180.37    7.48
 -27   2  -1  177.18    6.88
 -27  -2  -1  174.63    7.29
 -28   2   1   24.26    2.46
 -28  -2   1   27.39    2.01
 -28   2  -1   22.73    2.62
 -28  -2  -1   25.19    1.93
 -29   2   1   11.91    1.24
 -29  -2   1   13.88    1.90
 -29   2  -1   15.41    1.98
 -29  -2  -1   15.91    2.04
 -30   2   1   13.69    1.56
 -30  -2   1   15.62    1.52
 -30   2  -1   15.44    1.68
 -30  -2  -1   15.71    1.70
 -31   2   1    1.95    1.00
 -31  -2   1    3.13    1.15
 -31   2  -1    1.77    0.94
 -31  -2  -1    0.86    1.09
 -32   2   1   16.30    1.67
 -32  -2   1   20.54    2.18
 -32   2  -1   17.31    1.65
 -32  -2  -1   19.93    1.92
 -33   2   1    5.72    1.16
 -33  -2   1    7.05    1.26
 -33   2  -1    6.51    1.17
 -33  -2  -1    5.52    1.15
 -34   2   1   32.84    2.64
 -34  -2   1   26.06    2.55
 -34   2  -1   28.08    2.19
 -34  -2  -1   28.11    2.54
 -35   2   1   13.89    1.71
 -35  -2   1   10.45    1.52
 -35   2  -1   15.73    1.56
 -35  -2  -1   12.71    1.44
 -36   2   1    2.45    1.21
 -36  -2   1    1.58    0.99
 -36   2  -1    1.62    1.14
 -36  -2  -1    0.43    0.98
 -37   2   1    6.57    1.23
 -37  -2   1    8.75    1.36
 -37   2  -1    6.70    1.29
 -37  -2  -1    5.77    1.23
 -38   2   1    4.78    1.16
 -38  -2   1    2.18    1.05
 -38   2  -1    2.89    1.14
 -38  -2  -1    3.05    1.03
 -39   2   1    3.09    1.29
 -39  -2   1    1.92    1.02
 -39   2  -1    2.46    1.00
 -39  -2  -1    3.53    1.15
   1   2   2  581.71   11.97
  -1  -2  -2  591.08   11.58
   1  -2  -2  603.32   12.14
   1   2  -2  599.56   19.94
  -2  -2  -2   24.30    1.36
  -2   2   2   25.09    1.66
   2  -2  -2   26.15    1.62
  -2   2  -2   26.87    3.13
  -3   2   2  854.70   16.50
   3  -2  -2  887.87   16.94
  -3   2  -2  913.77   18.88
  -5   2   2 1805.01   32.06
   5  -2  -2 1765.74   31.90
  -5   2  -2 1732.12   31.25
   5  -2   2 1900.77   33.99
  -6   2   2 1047.27   19.87
  -6  -2   2 1017.29   24.63
   6  -2  -2 1077.52   20.23
  -6   2  -2 1120.82   21.44
   6  -2   2 1167.04   22.61
  -7   2   2  165.29    6.45
  -7  -2   2  146.25    6.34
   7  -2  -2  160.78    6.42
  -7   2  -2  162.13    6.43
   7  -2   2  180.79    6.88
  -8   2   2   66.43    3.77
  -8  -2   2   63.56    4.11
   8  -2  -2   79.23    2.94
  -8   2  -2   74.13    5.92
  -9   2   2  680.90   14.01
   9  -2  -2  725.25   15.24
  -9   2  -2  752.60   15.23
 -10   2   2  239.18    8.50
 -11   2   2  142.45    5.61
 -11  -2   2  133.58    6.95
  11  -2  -2  134.85    7.14
 -11   2  -2  143.19    5.73
 -12   2   2   27.43    1.85
 -12  -2   2   26.01    1.89
  12  -2  -2   26.14    1.85
 -12   2  -2   27.96    1.84
 -13   2   2   41.29    2.55
 -13  -2   2   40.35    3.00
 -13   2  -2   42.81    2.78
  13  -2  -2   41.89    2.72
 -14   2   2   31.21    2.16
 -14  -2   2   29.66    2.44
 -14   2  -2   33.19    2.38
  14  -2  -2   32.55    2.56
 -15   2   2   58.97    3.30
 -15  -2   2   61.67    3.76
 -15   2  -2   63.20    3.58
  15  -2  -2   62.62    4.03
 -16   2   2   56.75    3.29
 -16  -2   2   54.45    3.68
 -16   2  -2   56.18    3.61
  16  -2  -2   51.13    3.80
 -16  -2  -2   55.21    3.47
 -17   2   2   25.46    1.66
 -17  -2   2   21.18    1.70
 -17   2  -2   22.86    1.57
  17  -2  -2   21.18    1.86
 -17  -2  -2   24.18    1.86
 -18   2   2   15.16    1.32
 -18  -2   2   15.11    1.33
 -18   2  -2   14.27    1.40
  18  -2  -2   12.41    1.46
 -18  -2  -2   13.64    1.70
 -19   2   2   28.10    2.35
 -19  -2   2   31.60    2.44
 -19   2  -2   26.67    2.50
  19  -2  -2   28.43    2.97
 -19  -2  -2   27.75    2.63
 -20   2   2  112.47    5.53
 -20  -2   2  109.32    5.93
 -20   2  -2  115.08    5.74
 -20  -2  -2  113.51    5.92
  20  -2  -2  106.70    6.09
 -21   2   2    9.73    1.13
 -21  -2   2    8.62    1.23
 -21   2  -2    9.07    1.16
 -21  -2  -2    9.58    1.23
  21  -2  -2    8.13    1.51
 -22   2   2    5.21    1.32
 -22  -2   2    5.91    1.07
 -22   2  -2    4.83    1.06
 -22  -2  -2    4.52    1.07
  22  -2  -2    3.12    1.06
 -23   2   2   41.30    2.77
 -23  -2   2   38.56    2.85
 -23   2  -2   37.21    2.78
 -23  -2  -2   44.14    3.31
  23  -2  -2   35.47    3.69
 -24   2   2  103.74    3.87
 -24  -2   2  112.81    4.27
 -24   2  -2  120.74    4.19
 -24  -2  -2  102.43    4.28
  24  -2  -2  129.05    5.07
 -25   2   2   21.48    1.99
 -25  -2   2   18.90    1.92
 -25   2  -2   21.03    2.07
 -25  -2  -2   20.32    2.11
  25  -2  -2   20.69    2.06
 -26   2   2   30.87    2.68
 -26  -2   2   32.07    2.81
 -26   2  -2   28.76    2.10
 -26  -2  -2   29.91    2.78
 -27   2   2   43.58    3.71
 -27  -2   2   40.28    3.40
 -27   2  -2   41.33    3.27
 -27  -2  -2   43.56    3.62
 -28   2   2   96.02    3.77
 -28  -2   2   94.18    4.02
 -28   2  -2   90.70    3.89
 -28  -2  -2   90.14    4.22
 -29   2   2   40.50    3.01
 -29  -2   2   41.41    2.92
 -29   2  -2   36.19    2.65
 -29  -2  -2   44.45    3.38
 -30   2   2   59.19    3.97
 -30  -2   2   56.83    3.88
 -30   2  -2   52.25    4.04
 -30  -2  -2   53.80    3.87
 -31   2   2   29.75    2.61
 -31  -2   2   32.63    2.67
 -31   2  -2   28.80    2.42
 -31  -2  -2   31.50    2.53
 -32   2   2   10.22    1.28
 -32  -2   2   11.76    1.47
 -32   2  -2   13.48    1.40
 -32  -2  -2   10.56    1.36
 -33   2   2    4.72    1.00
 -33  -2   2    5.84    1.23
 -33   2  -2    3.87    1.20
 -33  -2  -2    6.19    1.09
 -34   2   2   11.86    1.46
 -34  -2   2   11.90    1.76
 -34   2  -2   11.35    1.45
 -34  -2  -2   12.65    1.50
 -35   2   2    7.74    1.40
 -35  -2   2    6.59    1.20
 -35   2  -2    6.27    1.21
 -35  -2  -2    6.55    1.17
 -36   2   2   11.75    1.62
 -36  -2   2   10.01    1.54
 -36   2  -2    9.09    1.27
 -36  -2  -2   10.77    1.40
 -37   2   2    1.45    1.04
 -37  -2   2    2.54    1.10
 -37   2  -2    1.59    1.37
 -37  -2  -2    2.39    1.23
 -38   2   2   13.54    1.39
 -38  -2   2   11.91    1.39
 -38   2  -2    8.03    1.67
 -38  -2  -2   12.29    1.62
 -39   2   2   59.13    5.24
 -39  -2   2   51.02    4.66
 -39   2  -2   59.73    5.39
 -39  -2  -2   52.80    4.85
   0   2   3    0.90    0.93
   0  -2  -3    1.80    0.89
  -1  -2  -3  357.90   10.08
  -1   2   3  345.12    9.96
   1  -2  -3  361.68   10.26
  -1   2  -3  365.78   11.63
  -2  -2  -3  216.40    7.53
  -2   2   3  211.65    7.78
   2  -2  -3  222.36    7.73
  -2   2  -3  226.54    8.40
  -3   2   3   62.94    3.38
   3  -2  -3   67.25    3.49
  -3   2  -3   67.72    6.25
  -4   2  -3 3485.31   21.57
  -5   2   3  482.35   13.47
   5  -2  -3  495.24    6.99
   5   2  -3  496.08    9.78
  -5   2  -3  512.73   11.72
  -6  -2   3 2415.76   41.82
  -6   2   3 2336.87   40.34
  -6   2  -3 2534.44   44.31
  -7  -2   3   80.41    2.91
  -7   2   3   84.32    4.62
   7  -2  -3   94.32    4.90
   7   2  -3   69.38    4.78
  -7   2  -3  100.19    5.78
  -8  -2   3  303.36    9.78
  -8   2   3  343.55   10.33
   8  -2  -3  351.70   10.89
   9  -2  -3   59.50    3.36
   9   2  -3   61.91    5.58
 -10   2   3   44.68    2.69
 -10  -2   3   46.78    2.84
  10  -2  -3   54.95    3.27
 -10   2  -3   52.65    3.09
  10   2  -3   38.79    3.75
 -11   2   3    2.38    1.15
 -11  -2   3    3.59    0.86
  11  -2  -3    3.43    1.09
 -12   2   3 1013.66   19.32
  12  -2  -3 1074.67   21.78
 -12   2  -3 1100.98   20.96
 -13   2   3   61.47    3.33
 -13  -2   3   61.96    3.63
  13  -2  -3   73.33    4.18
 -13   2  -3   69.80    3.80
 -14   2   3   69.10    3.83
 -14  -2   3   60.40    3.61
  14  -2  -3   76.60    3.86
 -14   2  -3   55.76    3.21
 -15   2   3  113.84    5.85
 -15  -2   3  107.70    6.14
  15  -2  -3  109.72    6.44
 -15   2  -3  107.83    5.65
 -16   2   3  271.06    6.86
 -16  -2   3  265.10    7.52
  16  -2  -3  219.35   10.17
 -16   2  -3  253.59    6.90
 -17   2   3   21.31    2.13
 -17  -2   3   23.55    2.25
 -17   2  -3   24.85    2.46
  17  -2  -3   23.02    2.60
 -18   2   3  112.03    6.36
 -18  -2   3  117.14    6.81
 -18   2  -3  129.60    7.26
  18  -2  -3  135.76    7.74
 -18  -2  -3  124.50    7.28
 -19   2   3    2.16    0.88
 -19  -2   3    1.50    0.77
 -19   2  -3    1.26    0.88
  19  -2  -3    2.09    1.00
 -19  -2  -3    1.56    0.80
 -20   2   3   14.29    1.32
 -20  -2   3   11.84    1.29
 -20   2  -3   14.83    1.49
  20  -2  -3   13.09    1.62
 -20  -2  -3   12.76    1.58
 -21   2   3   35.18    2.32
 -21  -2   3   34.62    2.69
 -21   2  -3   35.90    2.45
  21  -2  -3   33.86    2.86
 -21  -2  -3   33.29    2.72
 -22   2   3   14.67    1.40
 -22  -2   3   15.45    1.35
 -22   2  -3   18.38    1.50
 -22  -2  -3   14.75    1.44
  22  -2  -3   14.89    1.94
 -23   2   3    5.33    1.14
 -23  -2   3    6.25    1.02
 -23   2  -3    4.71    1.06
 -23  -2  -3    7.88    1.15
  23  -2  -3    4.12    1.21
 -24   2   3   24.71    2.12
 -24  -2   3   25.33    2.35
 -24   2  -3   24.80    2.50
 -24  -2  -3   27.34    2.50
  24  -2  -3   24.89    2.53
 -25   2   3   20.45    2.13
 -25  -2   3   24.03    2.22
 -25   2  -3   24.46    2.52
 -25  -2  -3   25.95    2.35
  25  -2  -3   18.97    2.23
 -26  -2  -3    1.44    1.13
  26  -2  -3    1.42    0.99
 -27   2   3  118.74    5.07
 -27  -2   3  126.55    4.99
 -27   2  -3  126.82    4.81
 -27  -2  -3  133.46    5.47
  27  -2  -3  130.69    5.94
 -28   2   3   12.17    1.31
 -28  -2   3   10.33    1.32
 -28   2  -3   11.74    1.25
 -28  -2  -3    9.74    1.48
 -29   2   3    6.67    1.25
 -29  -2   3    5.74    1.00
 -29   2  -3    7.08    1.21
 -29  -2  -3    6.77    1.32
 -30   2   3   28.75    2.50
 -30  -2   3   27.24    2.47
 -30   2  -3   30.10    2.66
 -30  -2  -3   29.56    2.69
 -31   2   3    7.27    1.24
 -31  -2   3    9.53    1.31
 -31   2  -3    6.49    1.25
 -31  -2  -3    8.46    1.33
 -32   2   3   41.08    3.13
 -32  -2   3   44.58    3.28
 -32   2  -3   43.58    3.39
 -32  -2  -3   38.99    3.13
 -33   2   3   38.93    2.65
 -33  -2   3   38.73    2.75
 -33   2  -3   41.80    3.25
 -33  -2  -3   31.86    2.70
 -34   2   3    0.99    1.15
 -34  -2   3    1.28    0.97
 -34   2  -3    2.26    1.04
 -34  -2  -3    0.75    0.92
 -35   2   3    5.90    1.11
 -35  -2   3    3.69    1.23
 -35   2  -3    5.54    1.34
 -35  -2  -3    4.26    1.03
 -36   2   3    7.34    1.24
 -36  -2   3    6.19    1.19
 -36   2  -3    5.81    1.30
 -36  -2  -3    6.87    1.33
 -37   2   3    3.86    1.07
 -37  -2   3    3.67    1.15
 -37   2  -3    3.33    1.30
 -37  -2  -3    3.17    1.02
 -38   2   3   24.55    2.66
 -38  -2   3   22.54    2.61
 -38   2  -3   24.06    2.80
 -38  -2  -3   17.56    2.73
   0   2   4  490.55    6.28
   0  -2  -4  478.74   13.11
  -1  -2  -4   35.41    1.59
  -1   2   4   35.68    1.77
   1  -2  -4   35.92    1.71
  -2  -2  -4  539.52   10.53
  -2   2   4  558.70   11.39
   2  -2  -4  545.26   11.20
  -3   2   4   42.22    2.50
   3  -2  -4   41.60    2.41
   4   2  -4  122.51    6.09
  -4   2   4  117.26    5.82
   4  -2  -4  128.93    6.35
  -5   2   4  141.23    5.51
   5   2  -4  116.96    6.05
   5  -2  -4  129.41    6.60
  -6   2   4  129.05    6.36
   6  -2  -4  129.19    6.53
   6   2  -4  130.74    6.85
  -7  -2   4  200.82    7.16
  -7   2   4  194.62    7.08
   7  -2  -4  208.22    7.69
   7   2  -4  196.30    8.21
  -7   2  -4  189.39    7.16
   8  -2  -4   92.65    4.96
   8   2  -4  123.89    7.65
  -9  -2   4   89.45    5.11
  -9   2   4   93.73    4.85
   9  -2  -4   93.99    5.19
   9   2  -4   80.50    5.43
  -9   2  -4  109.89    5.62
 -10  -2   4  133.20    6.88
 -10   2   4  145.32    5.58
  10  -2  -4  131.71    6.75
  10   2  -4  130.17    7.82
 -10   2  -4  147.01    5.76
 -11  -2   4   20.59    1.62
 -11   2   4   25.97    1.60
  11  -2  -4   29.39    2.06
  11   2  -4   22.52    2.82
 -11   2  -4   29.80    1.87
 -12  -2   4  104.46    5.55
 -12   2   4  110.42    5.62
  12  -2  -4  121.64    6.56
 -12   2  -4  119.17    6.11
 -13   2   4   42.78    2.59
 -13  -2   4   38.09    2.60
  13  -2  -4   43.90    2.84
 -13   2  -4   39.07    2.61
  13   2  -4   26.74    3.66
 -14   2   4   17.71    1.66
 -14  -2   4   16.57    1.39
  14  -2  -4   18.94    1.78
 -14   2  -4   16.90    2.21
  14   2  -4   15.94    2.38
 -16   2   4  219.71    8.78
 -16  -2   4  190.61    8.06
  16  -2  -4  229.89    5.91
 -16   2  -4  222.52    9.03
 -17   2   4   45.36    2.68
 -17  -2   4   39.87    2.58
  17  -2  -4   43.00    2.95
 -17   2  -4   41.23    2.72
 -18   2   4   77.51    3.68
 -18  -2   4   73.70    3.73
  18  -2  -4   71.39    4.29
 -18   2  -4   77.36    3.88
 -19   2   4   30.75    2.08
 -19  -2   4   26.46    2.40
 -19   2  -4   31.01    2.12
  19  -2  -4   29.40    2.56
 -20   2   4    3.23    0.94
 -20  -2   4    3.86    0.87
 -20   2  -4    3.97    1.03
  20  -2  -4    2.19    0.91
 -20  -2  -4    2.49    0.74
 -21   2   4    2.43    0.91
 -21  -2   4    1.96    0.78
 -21   2  -4    2.33    0.88
  21  -2  -4    0.89    0.97
 -21  -2  -4    2.55    0.85
 -22   2   4   16.78    1.75
 -22  -2   4   17.18    1.44
 -22   2  -4   14.98    1.78
  22  -2  -4   15.18    2.08
 -22  -2  -4   18.41    1.64
 -23   2   4  134.32    4.02
 -23  -2   4  133.06    4.33
 -23   2  -4  140.79    4.16
  23  -2  -4  114.57    5.77
 -23  -2  -4  144.32    4.32
 -24   2   4   30.34    2.43
 -24  -2   4   29.44    2.27
 -24   2  -4   29.77    2.33
 -24  -2  -4   30.39    2.65
  24  -2  -4   21.88    2.76
 -25   2   4    4.26    1.07
 -25  -2   4    6.63    1.05
 -25   2  -4    4.76    1.10
 -25  -2  -4    5.96    1.09
  25  -2  -4    3.88    1.16
 -26   2   4   -0.32    0.84
 -26  -2   4    0.18    0.81
 -26   2  -4    0.96    1.00
 -26  -2  -4    1.09    0.87
  26  -2  -4   -0.09    0.84
 -27   2   4   38.94    2.16
 -27  -2   4   38.08    2.39
 -27   2  -4   37.97    2.36
 -27  -2  -4   34.99    2.47
  27  -2  -4   37.84    2.98
 -28   2   4    2.35    0.97
 -28  -2   4    3.77    0.93
 -28   2  -4    5.23    1.24
 -28  -2  -4    3.47    1.11
  28  -2  -4    4.11    1.05
 -29   2   4   21.05    2.34
 -29  -2   4   24.43    1.97
 -29   2  -4   22.75    2.23
 -29  -2  -4   20.63    2.48
  29  -2  -4   20.02    2.94
 -30   2   4   51.68    4.00
 -30  -2   4   49.68    3.57
 -30   2  -4   50.24    3.51
 -30  -2  -4   49.66    3.66
 -31   2   4   14.34    1.37
 -31  -2   4   12.50    1.32
 -31   2  -4   12.26    1.49
 -31  -2  -4   12.21    1.48
 -32   2   4   44.56    3.25
 -32  -2   4   42.19    3.08
 -32   2  -4   39.50    2.93
 -32  -2  -4   42.31    3.48
 -33   2   4   10.84    1.50
 -33  -2   4   10.91    1.39
 -33   2  -4   10.51    1.31
 -33  -2  -4    8.55    1.16
 -34   2   4   20.50    1.65
 -34  -2   4   25.24    2.45
 -34   2  -4   23.38    2.01
 -34  -2  -4   23.98    2.17
 -35   2   4    1.48    1.01
 -35  -2   4    1.14    0.95
 -35   2  -4   -0.22    1.15
 -35  -2  -4    2.37    1.11
 -36  -2   4    7.52    1.18
 -36   2   4    7.83    1.24
 -36   2  -4    6.18    1.33
 -36  -2  -4    8.21    1.22
 -37  -2   4   16.62    1.62
 -37   2   4   18.61    1.84
 -37   2  -4   17.82    1.87
 -37  -2  -4   16.26    2.12
 -38   2   4   30.34    3.21
 -38  -2   4   32.65    3.53
 -38   2  -4   26.20    3.26
 -38  -2  -4   31.45    3.35
   0  -2  -5    1.16    0.72
  -1   2   5   50.91    2.74
  -1  -2  -5   48.49    2.59
   1  -2  -5   50.22    2.68
  -2  -2  -5   47.02    2.52
  -2   2   5   44.61    2.65
   2  -2  -5   45.22    2.54
  -3   2   5  212.72    7.57
   3  -2  -5  212.33    7.64
   4   2  -5 1268.78   22.90
  -4   2   5 1210.37   21.99
   4  -2  -5 1271.72   23.28
   5   2  -5  815.97   15.87
  -5   2   5  814.65   15.90
   5  -2  -5  866.67   16.23
  -6   2   5    8.23    1.02
   6   2  -5    8.65    1.02
   6  -2  -5    9.84    1.04
   7  -2  -5  259.76    8.09
   7   2  -5  274.27    9.15
  -8  -2   5  240.62    8.47
  -8   2   5  236.64    8.45
   8  -2  -5  243.28    8.56
   8   2  -5  220.90    8.54
  -9  -2   5   46.07    2.66
  -9   2   5   40.63    2.46
   9  -2  -5   49.04    2.88
   9   2  -5   46.24    3.30
 -10  -2   5  114.45    5.93
 -10   2   5  116.94    5.88
  10  -2  -5  127.59    6.59
  10   2  -5  111.80    6.97
 -10   2  -5  136.47    6.79
 -11  -2   5  248.06    8.81
 -11   2   5  241.88    8.49
  11  -2  -5  252.96    8.27
  11   2  -5  240.77   10.62
 -11   2  -5  273.25    8.46
 -12  -2   5    2.50    0.79
 -12   2   5    2.88    0.96
  12  -2  -5    2.64    0.89
  12   2  -5    3.89    1.04
 -12   2  -5    3.68    0.96
 -13  -2   5  111.73    5.95
 -13   2   5  131.01    5.69
  13  -2  -5  132.04    6.34
  13   2  -5  107.51    7.66
 -13   2  -5  142.60    6.15
 -14  -2   5  107.13    5.78
 -14   2   5  115.39    5.84
  14  -2  -5  112.01    6.13
  14   2  -5  101.12    7.22
 -14   2  -5  118.46    6.02
 -15  -2   5   72.55    4.09
 -15   2   5   78.66    4.40
  15  -2  -5   73.86    4.55
  15   2  -5   56.23    5.05
 -15   2  -5   78.78    4.30
 -16  -2   5    9.13    1.03
 -16   2   5   10.58    1.12
  16  -2  -5    8.88    1.16
 -16   2  -5    4.88    0.96
  16   2  -5    7.47    1.52
 -17  -2   5    1.30    0.66
 -17   2   5    1.20    0.81
  17  -2  -5    1.41    0.97
 -17   2  -5    0.98    0.73
  17   2  -5    0.73    0.72
 -18   2   5   18.42    1.72
 -18  -2   5   18.28    1.70
  18  -2  -5   17.81    2.03
 -18   2  -5   19.19    1.80
  18   2  -5   16.45    2.26
 -19   2   5   39.43    2.52
 -19  -2   5   40.79    2.89
  19  -2  -5   48.05    3.19
 -19   2  -5   34.77    3.23
  19   2  -5   23.95    3.78
 -20   2   5   53.65    3.16
 -20  -2   5   50.26    3.13
  20  -2  -5   52.05    3.95
 -20   2  -5   49.18    3.34
 -21   2   5   25.11    1.80
 -21  -2   5   27.48    2.00
  21  -2  -5   24.47    2.55
 -21   2  -5   27.43    2.09
 -22   2   5    4.60    0.96
 -22  -2   5    4.26    0.94
 -22   2  -5    3.86    0.96
  22  -2  -5    4.13    1.17
 -22  -2  -5    4.27    1.00
 -23   2   5   11.83    1.23
 -23  -2   5   11.34    1.15
 -23   2  -5   10.64    1.20
  23  -2  -5   11.07    1.42
 -23  -2  -5   11.91    1.32
 -24   2   5    0.52    0.87
 -24  -2   5    0.29    0.75
 -24   2  -5    0.91    0.86
  24  -2  -5    1.20    0.92
 -24  -2  -5    1.74    0.85
 -25   2   5    8.69    1.19
 -25  -2   5    5.37    0.98
 -25   2  -5    6.02    1.05
  25  -2  -5    7.03    1.17
 -25  -2  -5    4.93    1.01
 -26   2   5    2.23    0.87
 -26  -2   5    2.82    0.89
 -26   2  -5    2.80    0.87
 -26  -2  -5    1.47    0.88
  26  -2  -5    3.06    1.14
 -27   2   5    7.12    1.09
 -27  -2   5    8.05    1.13
 -27   2  -5    7.84    1.17
 -27  -2  -5    6.59    1.10
  27  -2  -5    5.42    1.54
 -28   2   5    6.38    1.08
 -28  -2   5    7.71    1.09
 -28   2  -5    5.80    1.10
 -28  -2  -5    9.28    1.38
  28  -2  -5    8.79    1.36
 -29   2   5    4.14    1.19
 -29  -2   5    3.56    0.91
 -29   2  -5    5.11    1.03
 -29  -2  -5    3.62    1.19
  29  -2  -5    2.67    1.25
 -30   2   5    2.39    1.10
 -30   2  -5    3.51    1.18
 -30  -2  -5    3.16    0.92
  30  -2  -5    2.81    1.15
 -31  -2   5    1.11    0.88
 -31   2   5    2.40    0.94
 -31   2  -5    1.81    0.99
 -31  -2  -5    0.91    0.96
  31  -2  -5    1.63    0.95
 -32   2   5   21.60    1.78
 -32  -2   5   19.52    1.89
 -32   2  -5   17.54    1.67
 -32  -2  -5   19.83    1.85
 -33  -2   5    2.20    0.92
 -33   2   5    1.27    0.98
 -33   2  -5    3.79    0.99
 -33  -2  -5    1.22    1.02
 -34  -2   5    4.80    1.03
 -34   2   5    6.20    1.26
 -34   2  -5    6.97    1.26
 -34  -2  -5    6.44    1.27
 -35  -2   5   16.86    2.56
 -35   2   5   16.82    1.96
 -35   2  -5   19.15    2.11
 -35  -2  -5   17.70    2.03
 -36  -2   5    2.78    0.96
 -36   2   5    3.43    1.18
 -36   2  -5    5.05    1.42
 -36  -2  -5    3.14    1.31
 -37  -2   5    1.51    1.14
 -37   2   5    1.13    1.13
 -37   2  -5    2.07    1.10
 -37  -2  -5    1.03    0.97
 -38  -2   5   18.65    2.83
 -38   2   5   19.12    2.05
 -38   2  -5   17.88    2.07
 -38  -2  -5   18.23    2.22
   0  -2  -6   29.03    1.47
  -1   2   6  119.81    5.80
  -1  -2  -6  106.45    5.25
   1  -2  -6  113.64    5.63
  -2   2   6  405.69   11.23
   2  -2  -6  406.78   11.31
  -3   2   6  161.60    5.91
   3  -2  -6  154.40    5.99
   4   2  -6  126.20    6.11
  -4   2   6  123.25    6.05
   4  -2  -6  121.46    6.19
   5   2  -6  389.61   11.12
  -5   2   6  375.08   10.96
   5  -2  -6  374.57   10.99
  -6   2   6   11.23    1.12
   6   2  -6   13.17    1.29
   6  -2  -6   14.13    1.24
  -7   2   6   83.47    4.45
   7   2  -6   80.62    3.35
   7  -2  -6   83.52    4.52
  -8  -2   6  493.53    7.06
  -8   2   6  477.42   13.19
   8   2  -6  510.00   11.54
   8  -2  -6  501.94   10.88
  -9  -2   6  173.22    6.49
  -9   2   6  160.09    6.15
   9  -2  -6  173.87    6.50
   9   2  -6  157.08    6.47
 -10  -2   6  112.20    6.48
 -10   2   6  123.35    6.11
  10  -2  -6  109.62    5.58
  10   2  -6  123.50    6.77
 -11  -2   6  192.54    7.84
 -11   2   6  198.54    7.88
  11  -2  -6  181.74    7.75
  11   2  -6  198.09    8.98
 -12  -2   6  333.72    8.10
 -12   2   6  327.01    7.87
  12  -2  -6  344.37    8.68
  12   2  -6  335.84   10.11
 -13  -2   6  144.08    6.47
 -13   2   6  151.32    6.38
  13  -2  -6  146.20    6.58
  13   2  -6  157.16    8.17
 -13   2  -6  146.02    6.13
 -14  -2   6  223.55    9.20
 -14   2   6  214.02    8.61
  14  -2  -6  212.94    9.33
 -14   2  -6  242.15    6.25
 -15  -2   6   60.98    3.58
 -15   2   6   61.90    3.34
  15  -2  -6   58.79    3.63
  15   2  -6   48.50    4.17
 -15   2  -6   63.40    3.49
 -16  -2   6   37.46    2.50
 -16   2   6   36.86    2.31
  16  -2  -6   30.99    2.73
  16   2  -6   31.20    3.55
 -16   2  -6   38.69    2.45
 -17  -2   6   17.99    1.85
 -17   2   6   20.80    1.90
  17  -2  -6   25.54    2.47
  17   2  -6   24.31    2.87
 -17   2  -6   13.62    1.31
 -18  -2   6   20.02    1.79
 -18   2   6   20.06    1.87
  18  -2  -6   20.49    2.06
 -18   2  -6   16.49    1.46
  18   2  -6   15.81    2.41
 -19  -2   6    5.45    0.86
 -19   2   6    5.15    0.97
  19  -2  -6    4.50    1.02
 -19   2  -6    4.32    0.97
  19   2  -6    3.45    1.02
 -20  -2   6    1.58    0.70
 -20   2   6    0.84    0.79
  20  -2  -6    2.35    0.94
 -20   2  -6    3.16    0.91
  20   2  -6    1.08    0.79
 -21  -2   6   39.15    2.74
 -21   2   6   43.09    2.88
  21  -2  -6   41.94    3.10
 -21   2  -6   40.28    2.79
  21   2  -6   39.48    3.78
 -22  -2   6   54.29    3.26
 -22   2   6   55.53    2.35
  22  -2  -6   46.71    4.11
 -22   2  -6   57.85    3.25
 -23  -2   6   32.81    2.65
 -23   2   6   34.39    2.54
 -23   2  -6   30.91    2.40
  23  -2  -6   26.08    3.20
 -23  -2  -6   33.17    2.57
 -24  -2   6   35.44    2.76
 -24   2   6   38.48    2.90
 -24   2  -6   35.65    2.72
  24  -2  -6   40.02    3.39
 -24  -2  -6   37.03    2.78
 -25  -2   6   41.77    3.29
 -25   2   6   42.17    3.52
 -25   2  -6   43.05    3.41
  25  -2  -6   41.08    4.13
 -25  -2  -6   39.93    3.34
 -26  -2   6   12.42    1.26
 -26   2   6   10.32    1.24
 -26   2  -6   11.88    1.27
  26  -2  -6   12.09    1.63
 -26  -2  -6   11.37    1.18
 -27  -2   6    6.36    1.15
 -27   2   6    7.33    1.24
 -27   2  -6    3.74    1.24
 -27  -2  -6    6.24    1.09
  27  -2  -6    4.71    1.33
 -28  -2   6  104.20    5.70
 -28   2   6  100.08    5.88
 -28   2  -6  104.47    5.88
 -28  -2  -6  111.03    6.06
  28  -2  -6   94.04    5.90
 -29  -2   6   37.00    3.00
 -29   2   6   39.45    3.02
 -29   2  -6   38.22    3.20
 -29  -2  -6   37.98    3.08
  29  -2  -6   31.41    3.19
 -30  -2   6   12.91    1.51
 -30   2   6   15.10    1.45
 -30   2  -6   14.77    1.46
 -30  -2  -6   13.53    1.61
  30  -2  -6   11.82    1.91
 -31  -2   6   14.18    1.56
 -31   2   6   18.42    1.86
 -31   2  -6   14.05    1.58
 -31  -2  -6   14.33    1.59
  31  -2  -6   16.36    1.89
 -32  -2   6   25.55    2.12
 -32   2   6   25.39    2.12
 -32   2  -6   27.44    2.24
 -32  -2  -6   30.88    2.53
  32  -2  -6   21.34    2.93
 -33  -2   6    2.38    0.91
 -33   2   6    2.33    0.98
 -33   2  -6    2.20    0.97
 -33  -2  -6    2.22    1.03
 -34  -2   6    3.12    1.00
 -34   2   6    4.23    1.03
 -34   2  -6    2.24    0.99
 -34  -2  -6    3.57    1.13
 -35  -2   6    1.65    0.90
 -35   2   6    1.25    1.00
 -35  -2  -6    1.55    1.14
 -36  -2   6   15.41    1.71
 -36   2   6   10.94    1.29
 -36   2  -6    9.89    1.34
 -36  -2  -6   12.45    1.70
 -37  -2   6    8.01    1.19
 -37   2   6    7.33    1.16
 -37   2  -6    5.46    1.24
 -37  -2  -6    8.44    1.43
 -38  -2   6   10.26    1.65
 -38   2   6    9.45    1.49
 -38   2  -6   11.73    1.86
 -38  -2  -6    9.07    1.54
   0  -2  -7   -0.02    0.62
  -1  -2  -7  236.04    8.24
   1  -2  -7  249.04    8.53
  -2   2   7 2371.64   40.50
   2  -2  -7 2442.86   41.86
  -3   2   7   87.87    4.48
   3  -2  -7   92.35    4.74
   4   2  -7   72.94    3.68
  -4   2   7   66.47    3.33
   4  -2  -7   75.34    3.79
   5   2  -7   57.08    3.02
  -5   2   7   51.86    2.80
   5  -2  -7   53.58    3.02
  -6   2   7 1004.29   18.64
   6   2  -7  962.57   18.12
   6  -2  -7  964.62   18.54
  -7   2   7   73.24    3.67
   7   2  -7   75.43    3.97
   7  -2  -7   72.11    3.83
  -8   2   7   21.09    1.39
   8   2  -7   17.59    1.43
   8  -2  -7   18.77    1.55
  -9  -2   7  162.31    6.34
  -9   2   7  166.37    6.23
   9   2  -7  155.38    6.33
   9  -2  -7  175.61    6.72
 -10  -2   7  626.69   12.61
 -10   2   7  628.54   12.70
  10  -2  -7  669.95   13.95
 -11  -2   7   63.39    3.61
 -11   2   7   64.17    3.42
  11  -2  -7   61.52    3.55
  11   2  -7   58.42    3.85
 -12  -2   7   81.32    4.80
 -12   2   7   79.81    4.42
  12  -2  -7   87.37    4.74
  12   2  -7   81.33    5.34
 -13  -2   7  352.27    8.25
 -13   2   7  379.01    8.48
  13  -2  -7  377.03    8.81
  13   2  -7  364.28   10.87
 -14  -2   7  263.89    7.03
 -14   2   7  262.67    6.51
  14  -2  -7  240.24    7.26
  14   2  -7  229.08    9.03
 -15  -2   7  180.62    5.41
 -15   2   7  172.49    4.91
  15  -2  -7  192.74    6.02
  15   2  -7  172.42    7.09
 -15   2  -7  187.34    5.59
 -16  -2   7  246.86    7.23
 -16   2   7  256.88    6.78
  16  -2  -7  287.19    8.10
  16   2  -7  224.81    9.12
 -16   2  -7  258.24    7.28
 -17  -2   7  227.10    6.23
 -17   2   7  229.43    6.42
  17  -2  -7  246.47    7.56
  17   2  -7  250.59    9.70
 -17   2  -7  220.04    6.54
 -18  -2   7  191.62    8.97
 -18   2   7  215.55    9.67
  18  -2  -7  223.97   10.66
  18   2  -7  226.82   11.88
 -18   2  -7  191.11    8.69
 -19  -2   7   16.89    1.34
 -19   2   7   17.06    1.32
  19  -2  -7   18.39    1.69
  19   2  -7   12.15    2.26
 -19   2  -7   17.65    1.49
 -20  -2   7   76.06    4.10
 -20   2   7   79.56    4.15
  20  -2  -7   83.71    4.78
 -20   2  -7   77.71    4.68
  20   2  -7   67.72    4.99
 -21  -2   7    6.36    0.91
 -21   2   7    6.82    1.12
  21  -2  -7    6.05    1.16
 -21   2  -7    4.01    0.89
  21   2  -7    3.75    1.30
 -22  -2   7  144.74    4.16
 -22   2   7  146.17    4.07
  22  -2  -7  150.96    5.60
 -22   2  -7  167.00    4.66
  22   2  -7  123.53    6.61
 -23  -2   7   70.91    3.84
 -23   2   7   75.25    3.98
  23  -2  -7   82.63    4.66
 -23   2  -7   79.28    4.20
  23   2  -7   52.18    5.27
 -24  -2   7   10.33    1.10
 -24   2   7   12.44    1.36
  24  -2  -7    8.52    1.21
 -24   2  -7   11.64    1.35
  24   2  -7    9.27    1.85
 -25  -2   7    3.08    0.76
 -25   2   7    1.74    0.85
 -25   2  -7    1.98    0.98
  25  -2  -7    3.02    1.09
 -25  -2  -7    0.73    0.84
 -26  -2   7   27.47    1.87
 -26   2   7   30.77    1.89
 -26   2  -7   24.41    2.74
  26  -2  -7   27.60    2.46
 -26  -2  -7   25.79    1.98
 -27  -2   7    4.56    1.02
 -27   2   7    4.00    1.07
 -27   2  -7    4.00    1.24
  27  -2  -7    5.80    1.14
 -27  -2  -7    5.52    1.06
 -28  -2   7   54.96    3.62
 -28   2   7   58.90    4.01
 -28   2  -7   51.79    3.52
  28  -2  -7   41.19    3.90
 -28  -2  -7   46.95    3.71
 -29  -2   7    3.14    0.85
 -29   2   7    3.87    0.94
 -29   2  -7    2.59    0.91
 -29  -2  -7    3.10    0.96
  29  -2  -7    3.66    1.16
 -30  -2   7   28.20    2.26
 -30   2   7   24.74    2.04
 -30   2  -7   21.60    2.24
 -30  -2  -7   27.99    2.37
  30  -2  -7   19.72    2.58
 -31  -2   7    4.32    0.88
 -31   2  -7    4.16    0.98
 -31  -2  -7    3.99    1.15
  31  -2  -7    2.96    1.13
 -32  -2   7   16.11    1.68
 -32   2   7   16.65    1.58
 -32   2  -7   16.83    1.62
 -32  -2  -7   17.30    1.82
  32  -2  -7   10.96    2.47
 -33  -2   7   45.38    3.24
 -33   2   7   45.39    3.06
 -33   2  -7   44.12    3.07
 -33  -2  -7   44.44    3.19
  33  -2  -7   38.74    4.02
 -34  -2   7   20.58    2.74
 -34   2   7   21.15    2.21
 -34   2  -7   19.00    1.54
 -34  -2  -7   19.34    2.15
 -35  -2   7    0.57    0.91
 -35   2   7   -0.20    1.00
 -35   2  -7    0.20    1.22
 -35  -2  -7    0.49    0.98
 -36  -2   7   13.83    2.10
 -36   2   7   16.81    1.60
 -36   2  -7   15.14    2.00
 -36  -2  -7   13.56    2.12
 -37  -2   7    0.12    0.85
 -37   2  -7   -1.12    1.04
 -37  -2  -7    0.55    1.11
 -38  -2   7   13.09    1.80
 -38   2   7    9.73    1.66
 -38   2  -7    9.85    1.50
 -38  -2  -7    9.53    1.56
   0  -2  -8  383.81   10.73
  -1  -2  -8   30.56    1.54
   1  -2  -8   33.98    1.63
   2  -2  -8  306.24    9.62
  -3   2   8   23.16    1.40
   3  -2  -8   24.20    1.66
   4   2  -8  105.26    5.32
  -4   2   8  107.65    5.32
   4  -2  -8  109.02    5.69
   5   2  -8    0.93    0.59
  -5   2   8    1.30    0.74
   5  -2  -8    1.41    0.72
  -6   2   8    6.65    0.95
   6   2  -8    5.18    0.85
   6  -2  -8    5.72    0.99
  -7   2   8   63.84    3.29
   7   2  -8   63.80    3.49
   7  -2  -8   67.12    3.61
  -8   2   8    6.03    0.85
   8   2  -8    6.82    0.96
   8  -2  -8    6.30    1.01
  -9   2   8  233.46    4.38
   9   2  -8  236.17    6.45
   9  -2  -8  238.56    6.40
 -10  -2   8    9.77    0.93
 -10   2   8   11.30    1.16
  10   2  -8    9.82    1.31
  10  -2  -8   11.35    1.20
 -11  -2   8   78.96    4.59
 -11   2   8   81.40    4.35
  11  -2  -8   70.65    3.90
  11   2  -8   76.60    3.42
 -12  -2   8    1.44    0.60
 -12   2   8    1.43    0.71
  12  -2  -8    0.99    0.89
  12   2  -8    0.86    0.75
 -13  -2   8   46.99    2.75
 -13   2   8   46.52    2.67
  13  -2  -8   45.30    2.79
  13   2  -8   41.17    3.28
 -14  -2   8  253.41    8.75
 -14   2   8  283.45    7.40
  14  -2  -8  269.10    7.84
  14   2  -8  252.69    8.85
 -15  -2   8   18.13    1.71
 -15   2   8   16.59    1.25
  15  -2  -8   18.07    1.81
  15   2  -8   13.51    2.23
 -16  -2   8    5.03    0.82
 -16   2   8    5.19    0.94
  16  -2  -8    5.57    1.08
  16   2  -8    4.61    1.21
 -17  -2   8  104.93    5.87
 -17   2   8  107.46    6.06
  17  -2  -8  124.39    7.10
  17   2  -8   89.81    7.60
 -17   2  -8  116.45    6.45
 -18  -2   8   92.53    4.80
 -18   2   8   97.63    4.79
  18  -2  -8   96.09    5.42
  18   2  -8   84.54    5.93
 -18   2  -8   89.02    4.50
 -19  -2   8   43.14    2.75
 -19   2   8   43.71    2.68
  19  -2  -8   45.40    3.24
  19   2  -8   28.57    3.85
 -19   2  -8   45.78    2.80
 -20  -2   8   16.45    1.35
 -20   2   8   14.24    1.17
  20  -2  -8   14.75    1.75
  20   2  -8   14.39    1.93
 -20   2  -8   18.67    1.52
 -21  -2   8    4.48    0.83
 -21   2   8    6.08    0.98
  21  -2  -8    5.70    1.16
  21   2  -8    2.86    1.18
 -21   2  -8    4.73    0.97
 -22  -2   8   25.77    2.20
 -22   2   8   27.88    2.31
  22  -2  -8   27.27    2.74
 -22   2  -8   29.09    2.31
  22   2  -8   25.41    3.00
 -23  -2   8   32.43    2.47
 -23   2   8   33.08    2.50
  23  -2  -8   30.96    3.02
 -23   2  -8   28.87    2.49
  23   2  -8   22.13    3.12
 -24  -2   8    3.82    0.80
 -24   2   8    3.53    0.99
  24  -2  -8    2.47    1.08
 -24   2  -8    4.93    0.99
  24   2  -8    3.29    1.02
 -25  -2   8    3.45    0.85
 -25   2   8    5.68    0.96
  25  -2  -8    4.22    1.09
 -25   2  -8    4.62    0.89
  25   2  -8    2.32    1.14
 -26  -2   8   21.51    2.45
 -26   2   8   22.16    2.46
  26  -2  -8   28.10    2.35
 -26   2  -8   20.55    2.55
 -26  -2  -8   23.75    2.60
  26   2  -8   17.47    2.79
 -27  -2   8    1.99    0.75
 -27   2   8    3.33    0.79
 -27   2  -8    3.45    1.03
  27  -2  -8    2.14    1.12
 -27  -2  -8    1.33    0.92
 -28  -2   8    9.04    1.15
 -28   2   8   10.15    1.25
 -28   2  -8    7.82    1.17
 -28  -2  -8    8.91    1.15
 -29  -2   8    5.28    1.04
 -29   2   8    6.65    1.07
 -29   2  -8    5.52    1.26
  29  -2  -8    3.51    1.41
 -29  -2  -8    5.41    1.12
 -30  -2   8   11.72    1.29
 -30   2   8   13.18    1.28
 -30   2  -8   10.56    1.49
 -30  -2  -8   15.11    1.40
  30  -2  -8   12.16    1.60
 -31  -2   8    4.76    1.04
 -31   2   8    6.39    1.14
 -31   2  -8    4.89    1.05
 -31  -2  -8    4.53    1.08
  31  -2  -8    2.38    1.24
 -32  -2   8   17.46    1.68
 -32   2   8   15.99    1.77
 -32   2  -8   12.95    1.45
 -32  -2  -8   14.28    1.94
  32  -2  -8   10.69    2.21
 -33  -2   8    1.59    0.82
 -33   2   8    0.40    0.87
 -33   2  -8   -0.06    0.94
 -33  -2  -8    1.36    1.07
  33  -2  -8    0.79    1.06
 -34  -2   8   10.52    1.30
 -34   2   8   11.43    1.15
 -34   2  -8    9.36    1.57
 -34  -2  -8   12.25    1.68
  34  -2  -8   13.25    2.11
 -35  -2   8    0.38    0.82
 -35   2   8   -0.20    1.04
 -35   2  -8   -0.15    0.98
 -35  -2  -8    0.04    0.84
  35  -2  -8    0.23    1.15
 -36  -2   8   17.92    2.02
 -36   2   8   17.46    1.84
 -36   2  -8   17.50    1.89
 -36  -2  -8   16.59    1.95
 -37  -2   8    1.41    0.87
 -37   2   8    0.24    0.90
 -37   2  -8    1.19    1.46
 -37  -2  -8    0.56    1.28
   0  -2  -9    0.94    0.73
  -1  -2  -9  185.33    6.76
   1  -2  -9  180.99    6.52
   2  -2  -9  210.82    7.48
   3  -2  -9   30.60    1.60
   4   2  -9  227.74    7.96
  -4   2   9  233.05    8.06
   4  -2  -9  199.66    7.11
  -5   2   9  284.31    8.29
   5   2  -9  286.98    8.54
   5  -2  -9  283.16    8.39
  -6   2   9    9.02    1.03
   6   2  -9   10.75    1.06
   6  -2  -9   11.66    1.16
  -7   2   9   34.06    2.10
   7   2  -9   32.43    2.18
   7  -2  -9   35.98    2.33
  -8   2   9  294.59    6.76
   8   2  -9  322.84    7.85
   8  -2  -9  322.23    7.43
  -9   2   9   49.79    2.84
   9   2  -9   43.67    2.77
   9  -2  -9   45.14    2.81
 -10   2   9   82.13    4.39
  10   2  -9   75.85    4.63
  10  -2  -9   82.42    4.59
 -11  -2   9   27.78    1.83
 -11   2   9   30.91    2.08
  11   2  -9   31.19    2.39
  11  -2  -9   34.21    2.32
 -12  -2   9   18.46    1.23
 -12   2   9   18.52    1.31
  12  -2  -9   17.26    1.38
  12   2  -9   14.69    1.61
 -13  -2   9   74.19    3.84
 -13   2   9   82.93    2.63
  13  -2  -9   79.97    3.90
  13   2  -9   75.57    4.35
 -14  -2   9  459.68   10.90
 -14   2   9  444.79   10.62
  14  -2  -9  439.46   11.17
  14   2  -9  450.41   12.53
 -15  -2   9    6.53    0.88
 -15   2   9    7.02    1.00
  15  -2  -9    7.78    1.03
  15   2  -9    5.68    1.05
 -16  -2   9  129.63    8.49
 -16   2   9  147.54    3.68
  16  -2  -9  137.95    8.05
  16   2  -9  147.80    5.37
 -17  -2   9   14.36    1.25
 -17   2   9   14.51    1.21
  17  -2  -9   12.80    1.45
  17   2  -9   12.69    1.79
 -18  -2   9   56.27    3.21
 -18   2   9   49.57    3.01
  18  -2  -9   57.91    3.57
  18   2  -9   55.87    4.18
 -18   2  -9   60.76    2.55
 -19  -2   9  158.88    7.34
 -19   2   9  143.21    6.60
  19  -2  -9  145.03    7.49
  19   2  -9  132.41    8.17
 -19   2  -9  148.94    7.14
 -20  -2   9   28.43    2.01
 -20   2   9   27.29    2.02
  20  -2  -9   24.35    2.24
  20   2  -9   28.68    2.77
 -20   2  -9   23.58    1.72
 -21  -2   9    9.84    1.11
 -21   2   9    7.83    1.01
  21  -2  -9    7.35    1.18
  21   2  -9    7.32    1.48
 -21   2  -9    9.39    1.09
 -22  -2   9   13.78    1.15
 -22   2   9   14.55    1.25
  22  -2  -9   11.89    1.57
  22   2  -9   12.96    1.79
 -22   2  -9   13.32    1.22
 -23  -2   9    4.61    0.84
 -23   2   9    4.44    0.95
  23  -2  -9    4.16    1.23
  23   2  -9    2.69    1.47
 -23   2  -9    3.74    1.02
 -24  -2   9   58.33    3.26
 -24   2   9   63.62    3.25
  24  -2  -9   65.69    3.81
 -24   2  -9   65.60    3.43
 -25  -2   9   45.69    3.00
 -25   2   9   42.70    2.82
  25  -2  -9   42.89    3.64
 -25   2  -9   44.77    3.01
  25   2  -9   29.00    3.48
 -26  -2   9  115.79    6.16
 -26   2   9  105.54    5.56
  26  -2  -9  104.30    6.40
 -26   2  -9  108.29    5.88
 -27  -2   9    9.40    1.03
 -27   2   9    8.92    1.05
  27  -2  -9    8.78    1.51
 -27   2  -9    8.14    1.35
  27   2  -9    4.80    2.22
 -27  -2  -9    8.56    1.11
 -28  -2   9   45.01    2.18
 -28   2   9   38.79    2.96
 -28   2  -9   37.50    3.20
  28  -2  -9   35.83    3.58
 -28  -2  -9   34.37    3.10
 -29  -2   9   -0.25    0.75
 -29   2   9    0.87    1.01
  29  -2  -9    2.01    1.00
 -29  -2  -9    1.80    0.94
 -30  -2   9    2.95    0.81
 -30   2   9    2.87    0.86
 -30   2  -9    1.65    0.86
  30  -2  -9    2.27    1.08
 -30  -2  -9    1.52    0.88
 -31  -2   9    6.72    0.94
 -31   2   9    9.46    1.19
 -31   2  -9    7.52    1.12
  31  -2  -9    3.55    1.51
 -31  -2  -9    7.41    1.10
 -32  -2   9    1.03    0.83
 -32   2   9    0.88    0.81
 -32  -2  -9    1.70    0.98
  32  -2  -9    0.16    1.30
 -33  -2   9    3.98    0.84
 -33   2   9    5.05    0.99
 -33   2  -9    5.28    1.23
 -33  -2  -9    3.94    1.14
  33  -2  -9    3.98    1.64
 -34  -2   9    2.99    0.94
 -34   2   9    4.06    1.03
 -34   2  -9    2.82    1.01
 -34  -2  -9    2.09    1.01
  34  -2  -9    2.05    1.25
 -35  -2   9    1.35    0.93
 -35   2  -9   -0.32    1.00
 -35  -2  -9    0.02    0.93
  35  -2  -9    1.98    1.22
 -36  -2   9    1.78    0.79
 -36   2   9    0.22    0.88
 -36   2  -9    2.60    1.21
 -36  -2  -9    0.46    0.96
  36  -2  -9    0.04    1.20
 -37  -2   9    4.81    1.07
 -37   2   9    5.77    1.07
 -37   2  -9    3.74    1.13
 -37  -2  -9    7.13    1.54
   0  -2 -10    4.34    0.87
  -1  -2 -10   43.23    2.41
   1  -2 -10   43.66    2.69
   2  -2 -10  672.98   13.53
   3  -2 -10   35.23    2.29
   4   2 -10   38.77    2.45
   4  -2 -10   40.76    2.48
  -5   2  10  346.10    7.86
   5   2 -10  346.52    7.74
   5  -2 -10  344.97    7.94
  -6   2  10   61.52    3.27
   6   2 -10   67.22    3.67
   6  -2 -10   66.66    3.61
  -7   2  10   70.40    3.65
   7   2 -10   74.92    3.87
   7  -2 -10   72.72    3.80
  -8   2  10  338.36    7.46
   8   2 -10  361.59    8.86
   8  -2 -10  358.95    8.44
  -9   2  10   39.17    2.38
   9   2 -10   35.91    2.47
   9  -2 -10   38.00    2.43
 -10   2  10   92.49    4.70
  10   2 -10   78.65    4.64
  10  -2 -10   83.23    4.62
 -11   2  10   34.63    2.15
  11   2 -10   32.74    2.45
  11  -2 -10   33.02    2.26
 -12  -2  10  306.05    7.65
 -12   2  10  288.67    7.75
  12  -2 -10  330.64    8.69
  12   2 -10  297.54    8.87
 -13  -2  10   92.33    5.70
 -13   2  10   94.62    5.39
  13  -2 -10   93.04    5.32
  13   2 -10   93.29    5.98
 -14  -2  10   21.84    2.58
 -14   2  10   26.01    2.08
  14  -2 -10   26.13    2.33
  14   2 -10   25.65    2.43
 -15  -2  10    2.59    0.70
 -15   2  10    2.92    0.76
  15  -2 -10    4.93    1.01
  15   2 -10    4.63    0.97
 -16  -2  10   45.01    2.88
 -16   2  10   45.91    2.92
  16  -2 -10   49.70    3.25
  16   2 -10   42.94    3.40
 -17  -2  10    7.93    1.17
 -17   2  10    9.35    1.10
  17  -2 -10   12.46    1.28
  17   2 -10    8.73    1.31
 -18  -2  10    6.41    1.16
 -18   2  10    7.59    0.94
  18  -2 -10    8.71    1.20
  18   2 -10    8.57    1.52
 -19  -2  10   21.17    1.49
 -19   2  10   19.02    1.34
  19  -2 -10   16.96    1.63
  19   2 -10   14.85    2.40
 -20  -2  10   49.06    2.98
 -20   2  10   45.28    2.77
  20  -2 -10   51.83    3.66
  20   2 -10   44.15    4.04
 -20   2 -10   44.90    2.84
 -21  -2  10    5.54    0.89
 -21   2  10    6.88    0.94
  21  -2 -10    4.57    1.02
  21   2 -10    6.64    1.36
 -21   2 -10    5.75    0.91
 -22  -2  10   22.36    1.95
 -22   2  10   18.28    1.41
  22  -2 -10   17.81    1.76
  22   2 -10   17.60    2.25
 -22   2 -10   21.82    2.05
 -23  -2  10   10.37    1.19
 -23   2  10   11.79    1.23
  23  -2 -10   13.78    1.60
  23   2 -10    8.93    1.54
 -23   2 -10   10.64    1.18
 -24  -2  10   16.08    1.87
 -24   2  10   17.85    1.96
  24  -2 -10   20.73    2.35
  24   2 -10   12.14    2.41
 -24   2 -10   16.25    1.99
 -25  -2  10   92.00    3.50
 -25   2  10   91.25    3.60
  25  -2 -10   85.58    4.45
 -25   2 -10   98.68    3.80
 -26  -2  10   23.93    1.99
 -26   2  10   20.09    2.26
  26  -2 -10   21.71    2.00
 -26   2 -10   19.32    2.18
  26   2 -10   18.58    3.18
 -27  -2  10    2.32    0.81
 -27   2  10    1.96    0.82
  27  -2 -10    1.09    1.03
 -27   2 -10    1.08    0.89
  27   2 -10    1.15    0.98
 -28  -2  10    9.92    1.21
 -28   2  10    8.72    1.11
  28  -2 -10    8.64    1.89
 -28   2 -10    9.07    1.21
  28   2 -10    6.20    1.56
 -28  -2 -10    8.71    1.11
 -29  -2  10   16.95    1.30
 -29   2  10   14.49    1.33
  29  -2 -10   15.49    2.23
 -29   2 -10   14.71    1.38
 -29  -2 -10   14.96    1.51
  29   2 -10   11.81    2.11
 -30  -2  10   11.98    1.47
 -30   2  10   10.36    1.20
 -30   2 -10   10.16    1.24
  30  -2 -10    9.03    1.58
 -30  -2 -10   11.48    1.44
 -31  -2  10    2.67    0.88
 -31   2  10    1.65    0.82
 -31   2 -10    1.58    1.04
  31  -2 -10    1.84    1.21
 -31  -2 -10    2.06    0.94
 -32   2  10   -0.30    0.84
 -32   2 -10    0.59    0.90
  32  -2 -10   -0.62    1.07
 -32  -2 -10    0.20    0.83
 -33  -2  10   -0.46    0.87
 -33   2 -10    0.43    1.16
 -33  -2 -10   -0.59    1.01
  33  -2 -10   -1.80    1.11
 -34  -2  10   10.23    1.17
 -34   2  10    8.61    1.27
 -34   2 -10   11.08    1.33
 -34  -2 -10    8.63    1.32
  34  -2 -10    8.46    1.79
 -35  -2  10    4.05    0.96
 -35   2  10    3.94    1.08
 -35   2 -10    3.52    0.93
 -35  -2 -10    4.15    1.23
  35  -2 -10    2.31    1.26
 -36  -2  10    3.05    0.97
 -36   2  10    2.67    0.99
 -36   2 -10    0.80    1.13
 -36  -2 -10    2.97    1.11
  36  -2 -10    1.49    1.09
   0  -2 -11   -0.24    0.67
  -1  -2 -11   63.80    3.30
   1  -2 -11   54.40    3.09
   2  -2 -11    9.23    0.99
   3  -2 -11  130.61    5.44
   4   2 -11  227.96    4.73
   4  -2 -11  216.03    8.44
   5   2 -11   59.42    3.16
   5  -2 -11   60.71    3.40
  -6   2  11   47.39    2.60
   6   2 -11   48.24    2.75
   6  -2 -11   45.11    2.69
  -7   2  11  146.75    5.95
   7   2 -11  147.12    6.11
   7  -2 -11  148.25    6.43
  -8   2  11  184.65    7.33
   8   2 -11  178.43    7.31
   8  -2 -11  179.04    7.51
  -9   2  11  185.48    7.29
   9   2 -11  193.33    7.94
   9  -2 -11  190.59    7.78
 -10   2  11  171.37    4.97
  10   2 -11  168.61    5.49
  10  -2 -11  177.25    5.53
 -11   2  11   28.06    2.17
  11   2 -11   28.77    2.51
  11  -2 -11   30.91    2.13
 -12   2  11   13.18    1.14
  12   2 -11   15.36    1.72
  12  -2 -11   16.81    1.32
 -13  -2  11    1.12    0.57
 -13   2  11    2.00    0.67
  13  -2 -11    1.23    0.82
  13   2 -11    2.34    0.83
 -14  -2  11   37.73    2.04
 -14   2  11   40.61    2.46
  14  -2 -11   41.95    2.91
  14   2 -11   39.09    2.88
 -15  -2  11    6.30    1.34
 -15   2  11    7.85    0.95
  15  -2 -11    7.81    1.13
  15   2 -11    8.62    1.22
 -16  -2  11   23.24    1.74
 -16   2  11   18.74    1.34
  16  -2 -11   22.49    1.82
  16   2 -11   17.51    1.84
 -17  -2  11    3.45    0.74
 -17   2  11    3.12    0.82
  17  -2 -11    2.61    0.88
  17   2 -11    3.08    1.06
 -18  -2  11  255.41    7.09
 -18   2  11  276.71    5.62
  18  -2 -11  271.45    6.99
  18   2 -11  279.83    8.05
 -19  -2  11   31.27    2.07
 -19   2  11   27.89    1.88
  19  -2 -11   29.59    2.18
  19   2 -11   23.52    3.09
 -20  -2  11   42.59    3.19
 -20   2  11   39.00    2.79
  20  -2 -11   37.06    3.25
  20   2 -11   34.60    3.41
 -21  -2  11    9.92    1.61
 -21   2  11   14.12    1.29
  21  -2 -11   12.52    1.47
  21   2 -11    9.52    2.17
 -21   2 -11   10.32    1.18
 -22  -2  11   72.60    4.36
 -22   2  11   83.24    3.76
  22  -2 -11   88.39    4.36
  22   2 -11   70.94    5.46
 -22   2 -11   70.07    4.33
 -23  -2  11   12.27    1.49
 -23   2  11   12.02    1.11
  23  -2 -11   12.14    1.66
  23   2 -11    8.94    2.33
 -23   2 -11   15.00    1.32
 -24  -2  11   39.95    2.18
 -24   2  11   41.58    2.78
  24  -2 -11   36.21    3.04
  24   2 -11   23.42    4.57
 -24   2 -11   36.33    2.45
 -25  -2  11   42.80    2.84
 -25   2  11   40.57    3.02
  25  -2 -11   36.92    3.13
  25   2 -11   35.52    3.82
 -25   2 -11   39.26    2.77
 -26  -2  11    5.39    0.94
 -26   2  11    4.67    0.88
  26  -2 -11    5.71    1.12
  26   2 -11    5.06    1.46
 -26   2 -11    5.94    1.00
 -27  -2  11   39.03    3.00
 -27   2  11   38.08    2.92
  27  -2 -11   35.90    3.42
 -27   2 -11   37.32    3.05
  27   2 -11   27.59    3.41
 -28  -2  11   17.52    1.41
 -28   2  11   19.99    1.54
  28  -2 -11   15.48    1.86
 -28   2 -11   18.71    1.40
 -29  -2  11    0.98    0.85
 -29   2  11    1.55    0.80
  29  -2 -11    1.37    1.14
 -29   2 -11    1.63    0.94
  29   2 -11    0.69    1.04
 -29  -2 -11    0.34    0.93
 -30  -2  11    0.35    0.80
 -30   2  11    0.54    0.76
  30  -2 -11   -0.67    1.10
 -30   2 -11    0.42    0.94
 -30  -2 -11    0.46    0.95
  30   2 -11   -0.36    1.16
 -31  -2  11    2.36    0.79
 -31   2  11    1.06    0.86
 -31   2 -11    1.03    0.89
  31  -2 -11    2.25    1.22
 -31  -2 -11    2.37    0.80
 -32  -2  11    9.37    1.33
 -32   2  11    8.19    1.33
 -32   2 -11    6.65    1.22
  32  -2 -11    4.17    1.94
 -32  -2 -11    6.97    1.29
 -33  -2  11    2.11    0.82
 -33   2  11    2.70    0.90
 -33   2 -11    3.00    1.30
  33  -2 -11    2.83    1.18
 -33  -2 -11    2.19    1.06
 -34  -2  11    9.27    1.31
 -34   2  11   10.46    1.17
 -34   2 -11   10.27    1.36
 -34  -2 -11    7.94    1.19
  34  -2 -11    4.14    1.66
 -35  -2  11    4.25    1.04
 -35   2  11    3.70    1.03
 -35   2 -11    2.97    0.97
 -35  -2 -11    1.88    1.09
  35  -2 -11    2.84    1.27
 -36  -2  11    2.34    1.11
 -36   2  11    0.60    0.87
 -36   2 -11    1.94    1.16
 -36  -2 -11   -0.07    0.96
  36  -2 -11    0.04    1.27
   0  -2 -12   99.15    5.14
  -2  -2 -12   42.96    2.55
   2  -2 -12   42.20    2.50
   3  -2 -12  106.80    5.39
   4   2 -12    2.02    0.64
   4  -2 -12    2.34    0.70
   5   2 -12    2.01    0.66
   5  -2 -12    2.26    0.70
   6   2 -12  189.72    7.65
   6  -2 -12  183.36    7.49
  -7   2  12   45.39    2.54
   7   2 -12   43.26    2.54
   7  -2 -12   46.07    2.81
  -8   2  12   91.33    5.11
   8   2 -12  101.70    5.73
   8  -2 -12   98.00    5.67
  -9   2  12  249.07    6.42
   9   2 -12  255.09    6.98
   9  -2 -12  244.38    6.62
 -10   2  12   25.68    2.29
  10   2 -12   31.68    2.47
  10  -2 -12   30.09    2.08
 -11   2  12    4.11    0.80
  11   2 -12    4.48    0.86
  11  -2 -12    4.41    0.92
 -12   2  12   33.83    2.18
  12   2 -12   32.34    2.61
  12  -2 -12   36.73    2.42
 -13   2  12   24.55    1.71
  13   2 -12   24.60    1.97
  13  -2 -12   25.28    1.84
 -14   2  12    9.91    1.21
  14  -2 -12    9.37    1.18
  14   2 -12    8.87    1.17
 -15  -2  12    4.63    0.77
 -15   2  12    4.83    0.95
  15  -2 -12    4.47    0.96
  15   2 -12    4.46    1.03
 -16  -2  12   12.32    1.05
 -16   2  12   11.35    1.12
  16  -2 -12   11.01    1.28
  16   2 -12   10.82    1.31
 -17  -2  12    0.82    0.69
 -17   2  12    0.14    0.74
  17  -2 -12    0.10    0.91
  17   2 -12    0.51    0.85
 -18  -2  12   30.09    2.20
 -18   2  12   28.83    1.87
  18  -2 -12   29.20    2.25
  18   2 -12   26.69    2.93
 -19  -2  12   53.38    3.67
 -19   2  12   57.71    3.23
  19  -2 -12   56.39    3.60
  19   2 -12   46.41    3.76
 -20  -2  12  180.80    5.05
 -20   2  12  166.79    4.74
  20  -2 -12  166.53    5.28
  20   2 -12  138.43    6.97
 -21  -2  12    2.45    0.81
 -21   2  12    1.43    0.74
  21  -2 -12    2.24    1.05
  21   2 -12    2.65    1.04
 -22  -2  12   35.13    3.81
 -22   2  12   45.13    2.56
  22  -2 -12   40.67    3.57
  22   2 -12   39.63    4.22
 -23  -2  12    1.78    0.75
 -23   2  12    1.48    0.77
  23  -2 -12    2.40    1.04
  23   2 -12    1.65    0.98
 -23   2 -12    1.49    0.86
 -24  -2  12   99.79    5.25
 -24   2  12   88.40    4.78
  24  -2 -12   88.86    5.46
  24   2 -12   94.61    6.57
 -24   2 -12   87.59    4.85
 -25  -2  12   63.85    4.16
 -25   2  12   74.97    4.38
  25  -2 -12   75.16    4.75
  25   2 -12   87.61    5.93
 -25   2 -12   78.69    4.64
 -26  -2  12   39.20    3.43
 -26   2  12   38.14    2.90
  26  -2 -12   42.10    3.53
  26   2 -12   36.91    3.76
 -26   2 -12   32.03    2.88
 -27  -2  12    3.25    0.81
 -27   2  12    2.11    0.95
  27  -2 -12    2.18    1.11
  27   2 -12    3.70    1.15
 -27   2 -12    1.25    0.86
 -28  -2  12   42.57    3.09
 -28   2  12   42.59    2.94
  28  -2 -12   40.00    3.45
 -28   2 -12   38.00    2.70
  28   2 -12   29.94    3.33
 -29  -2  12   10.74    1.23
 -29   2  12    9.50    1.17
  29  -2 -12   11.98    1.80
 -29   2 -12    9.78    1.12
  29   2 -12    3.73    2.50
 -30  -2  12   15.12    1.43
 -30   2  12   12.62    1.41
  30  -2 -12   11.76    1.97
 -30   2 -12   14.49    1.54
  30   2 -12    6.60    2.31
 -30  -2 -12   13.22    1.38
 -31  -2  12    6.53    0.99
 -31   2  12    7.60    1.23
  31  -2 -12    7.58    1.47
 -31   2 -12    6.22    1.10
 -31  -2 -12    6.86    1.20
 -32  -2  12    5.23    0.96
 -32   2  12    4.52    0.98
 -32   2 -12    5.20    1.15
  32  -2 -12    4.88    1.32
 -32  -2 -12    6.19    1.19
 -33  -2  12    1.38    0.91
 -33   2  12    1.40    0.82
 -33   2 -12    0.43    0.92
  33  -2 -12    0.69    1.16
 -33  -2 -12    1.60    0.86
 -34  -2  12   20.41    1.98
 -34   2  12   21.85    1.85
 -34   2 -12   18.78    2.04
  34  -2 -12   15.19    2.34
 -34  -2 -12   17.63    2.32
 -35  -2  12    2.02    0.88
 -35   2  12    0.58    0.91
 -35   2 -12    1.12    1.09
 -35  -2 -12    1.18    1.15
  35  -2 -12   -0.52    1.14
  -1  -2 -13   77.90    4.10
   1  -2 -13   72.20    3.92
  -2  -2 -13   13.14    1.11
   2  -2 -13   13.15    1.10
   3  -2 -13   25.83    1.67
   4   2 -13  277.56    6.62
   4  -2 -13  264.79    6.94
   5   2 -13    5.08    0.86
   5  -2 -13    6.31    0.88
   6   2 -13   39.30    2.71
   6  -2 -13   42.28    2.62
   7   2 -13   64.37    3.40
   7  -2 -13   68.06    3.33
  -8   2  13   28.79    2.27
   8   2 -13   33.14    2.22
   8  -2 -13   33.52    2.17
  -9   2  13   71.74    3.47
   9   2 -13   77.58    3.81
   9  -2 -13   81.19    3.79
 -10   2  13  241.12    6.23
  10   2 -13  212.79    6.75
  10  -2 -13  216.37    6.39
 -11   2  13   44.65    2.62
  11   2 -13   40.60    2.86
  11  -2 -13   44.22    2.79
 -12   2  13   52.47    2.97
  12   2 -13   51.22    3.25
  12  -2 -13   48.25    3.22
 -13   2  13   26.44    1.79
  13   2 -13   26.43    2.12
  13  -2 -13   24.15    1.90
 -14   2  13   50.61    2.91
  14  -2 -13   55.83    3.24
  14   2 -13   52.56    3.38
 -15   2  13    3.54    0.86
  15  -2 -13    2.31    0.93
  15   2 -13    3.22    0.90
 -16   2  13   44.35    2.65
  16  -2 -13   40.08    2.95
  16   2 -13   49.62    3.33
 -17  -2  13   10.69    1.34
 -17   2  13    8.78    1.02
  17  -2 -13   11.11    1.22
  17   2 -13    8.77    1.27
 -18  -2  13   74.06    4.44
 -18   2  13   79.55    4.01
  18  -2 -13   79.12    4.46
  18   2 -13   79.49    4.93
 -19  -2  13   18.37    1.93
 -19   2  13   17.84    1.28
  19  -2 -13   23.38    2.19
  19   2 -13   21.34    2.31
 -20  -2  13  195.22    7.35
 -20   2  13  181.27    6.70
  20  -2 -13  175.24    7.27
  20   2 -13  182.57    7.88
 -21  -2  13    1.85    0.72
 -21   2  13    3.22    0.81
  21  -2 -13    1.96    1.10
  21   2 -13    1.92    0.97
 -22  -2  13   86.34    3.51
 -22   2  13   73.42    2.88
  22  -2 -13   85.56    3.98
  22   2 -13   68.05    5.01
 -23  -2  13    8.19    1.10
 -23   2  13    6.63    0.99
  23  -2 -13    7.88    1.29
  23   2 -13    7.37    1.54
 -23   2 -13    5.14    0.99
 -24  -2  13    0.11    0.67
 -24   2  13   -0.60    0.69
  24  -2 -13    1.19    0.99
  24   2 -13   -0.39    1.05
 -24   2 -13    0.40    0.91
 -25  -2  13   32.64    2.77
 -25   2  13   34.88    2.71
  25  -2 -13   34.60    3.68
  25   2 -13   22.28    4.10
 -25   2 -13   39.87    3.22
 -26  -2  13    1.03    0.76
 -26   2  13    0.48    0.79
  26  -2 -13    1.63    1.13
  26   2 -13    0.60    1.05
 -26   2 -13    2.16    0.80
 -27  -2  13    4.95    0.88
 -27   2  13    3.43    0.92
  27  -2 -13    3.11    1.17
  27   2 -13    4.03    1.22
 -27   2 -13    4.88    0.94
 -28  -2  13    3.74    0.79
 -28   2  13    5.45    0.98
  28  -2 -13    5.33    1.29
  28   2 -13    3.35    1.29
 -28   2 -13    3.12    0.89
 -29  -2  13    6.36    1.13
 -29   2  13    5.26    0.93
  29  -2 -13    4.58    1.19
 -29   2 -13    3.65    0.98
  29   2 -13    4.15    1.36
 -30  -2  13   28.45    2.25
 -30   2  13   25.59    2.26
  30  -2 -13   24.53    2.71
 -30   2 -13   27.28    2.17
 -31  -2  13    6.67    0.98
 -31   2  13    7.19    1.18
  31  -2 -13    7.74    1.82
 -31   2 -13    7.40    1.45
 -31  -2 -13    8.44    1.55
 -32  -2  13    1.08    0.93
  32  -2 -13   -1.64    1.14
 -32   2 -13   -0.09    1.01
 -32  -2 -13    0.82    0.86
  32   2 -13    0.04    0.94
 -33  -2  13    0.99    0.84
 -33   2  13   -0.07    0.87
 -33   2 -13   -0.32    1.04
  33  -2 -13    0.20    1.18
 -33  -2 -13    0.13    0.82
 -34  -2  13    5.74    1.05
 -34   2  13    5.58    1.13
 -34   2 -13    5.89    1.19
  34  -2 -13    2.34    1.76
 -34  -2 -13    4.02    0.99
 -35  -2  13    2.25    1.11
 -35   2  13    2.66    1.00
 -35   2 -13    3.18    1.25
  35  -2 -13    1.48    1.31
 -35  -2 -13    2.30    1.12
   0  -2 -14  325.78    8.11
  -1  -2 -14  110.89    6.17
   1  -2 -14  132.85    7.21
  -2  -2 -14   20.52    1.94
   2  -2 -14   20.55    1.77
   3  -2 -14  105.24    5.87
   4   2 -14    1.16    0.61
   4  -2 -14    1.25    0.75
   5   2 -14    1.04    0.58
   5  -2 -14    0.42    0.62
   6   2 -14  326.13    8.22
   6  -2 -14  340.19    8.35
   7   2 -14    2.30    0.65
   7  -2 -14    2.57    0.74
   8   2 -14   39.64    2.54
  -9   2  14    6.33    0.85
   9   2 -14    6.08    0.88
   9  -2 -14    6.88    0.94
 -10   2  14   24.47    1.66
  10   2 -14   21.04    1.86
  10  -2 -14   22.65    1.77
 -11   2  14   64.58    3.40
  11   2 -14   60.33    3.88
  11  -2 -14   55.94    3.32
 -12   2  14   15.39    1.15
  12   2 -14   14.37    1.42
  12  -2 -14   15.35    1.30
 -13   2  14   12.30    1.42
  13   2 -14   13.36    1.39
  13  -2 -14   15.36    1.36
 -14   2  14   21.40    1.32
  14   2 -14   19.91    1.65
  14  -2 -14   20.76    1.47
 -15   2  14   15.45    1.21
  15  -2 -14   14.36    1.51
  15   2 -14   15.44    1.46
 -16   2  14    1.20    0.71
  16  -2 -14    0.54    0.87
  16   2 -14    0.49    0.83
 -17   2  14   14.25    1.22
  17  -2 -14   13.43    1.35
  17   2 -14   13.62    1.57
 -18  -2  14   54.58    3.17
 -18   2  14   54.75    3.41
  18  -2 -14   56.03    3.36
  18   2 -14   57.15    3.94
 -19  -2  14   13.56    1.19
 -19   2  14   14.28    1.20
  19  -2 -14   13.59    1.45
  19   2 -14   16.45    1.92
 -20  -2  14   17.84    2.09
 -20   2  14   14.71    1.53
  20  -2 -14   20.76    2.01
  20   2 -14   19.25    2.04
 -21  -2  14    2.73    0.80
 -21   2  14    5.12    0.89
  21  -2 -14    4.88    1.11
  21   2 -14    4.62    1.11
 -22  -2  14   40.55    3.11
 -22   2  14   42.33    2.89
  22  -2 -14   44.46    3.21
  22   2 -14   43.63    3.62
 -23  -2  14    1.77    0.83
 -23   2  14    2.44    0.82
  23  -2 -14    0.90    1.14
  23   2 -14    1.07    1.01
 -24  -2  14   31.88    2.57
 -24   2  14   30.41    2.37
  24  -2 -14   29.85    2.75
  24   2 -14   28.77    3.39
 -24   2 -14   21.41    1.91
 -25  -2  14   -0.66    0.74
 -25   2  14   -0.50    0.89
  25  -2 -14   -0.27    0.94
  25   2 -14    0.11    1.12
 -25   2 -14    0.79    1.01
 -26  -2  14    1.33    0.78
 -26   2  14    2.39    0.89
  26  -2 -14    1.44    1.08
  26   2 -14    1.27    1.00
 -26   2 -14    1.33    0.83
 -27  -2  14    7.76    1.18
 -27   2  14    8.01    1.10
  27  -2 -14    4.43    1.30
  27   2 -14    4.13    1.85
 -27   2 -14    5.23    0.98
 -28  -2  14    4.41    0.88
 -28   2  14    3.55    0.81
  28  -2 -14    4.83    1.33
  28   2 -14    3.13    1.26
 -28   2 -14    3.79    0.96
 -29  -2  14    1.68    0.77
 -29   2  14    1.45    0.81
  29  -2 -14    0.86    1.02
  29   2 -14    1.49    1.38
 -29   2 -14    1.89    0.90
 -30  -2  14    6.46    0.93
 -30   2  14    7.55    1.17
  30  -2 -14   12.37    1.68
 -30   2 -14    8.23    1.51
  30   2 -14    6.10    1.53
 -31  -2  14    0.90    0.71
 -31   2  14    0.40    0.84
  31  -2 -14    1.89    1.11
 -31   2 -14    1.50    1.12
  31   2 -14    2.95    1.25
 -32  -2  14    4.26    1.07
 -32   2  14    3.24    0.90
  32  -2 -14    3.43    1.37
 -32   2 -14    2.34    1.20
  32   2 -14    1.06    1.18
 -32  -2 -14    3.23    1.04
 -33  -2  14    1.14    0.75
 -33   2  14    0.88    0.88
  33  -2 -14    0.58    1.23
 -33   2 -14    0.47    1.04
 -33  -2 -14    1.63    0.92
  33   2 -14    0.52    1.06
 -34  -2  14    2.99    0.94
 -34   2  14    3.76    0.98
 -34   2 -14    5.26    1.30
  34  -2 -14    2.80    1.26
 -34  -2 -14    3.82    1.15
  -1  -2 -15   41.27    2.50
   1  -2 -15   40.81    2.47
  -2  -2 -15   78.12    3.57
   2  -2 -15   83.43    2.65
   3  -2 -15   17.95    1.67
   4   2 -15   24.68    2.21
   4  -2 -15   25.66    2.12
   5   2 -15   41.08    2.56
   5  -2 -15   38.87    2.51
   6   2 -15   37.03    1.97
   6  -2 -15   41.53    2.54
   7   2 -15   27.07    1.98
   7  -2 -15   28.11    1.94
   8   2 -15   43.23    2.65
   8  -2 -15   39.69    2.48
   9   2 -15   42.90    2.68
   9  -2 -15   48.30    2.88
  10   2 -15   18.07    1.45
  10  -2 -15   19.92    1.47
 -11   2  15    2.88    0.71
  11   2 -15    4.24    0.88
  11  -2 -15    4.21    0.94
 -12   2  15   35.01    2.42
  12   2 -15   36.29    2.63
  12  -2 -15   38.15    2.54
 -13   2  15   28.63    1.83
  13   2 -15   26.83    2.07
  13  -2 -15   29.08    2.11
 -14   2  15   80.09    3.74
  14   2 -15   81.20    4.38
  14  -2 -15   78.24    4.08
 -15   2  15  158.79    5.14
  15   2 -15  178.74    5.53
  15  -2 -15  178.75    5.24
 -16   2  15    3.12    0.84
  16  -2 -15    4.86    0.99
  16   2 -15    3.14    1.02
 -17   2  15   40.82    3.22
  17  -2 -15   36.55    3.21
  17   2 -15   36.21    3.22
 -18   2  15   28.83    2.10
  18  -2 -15   30.95    2.73
  18   2 -15   26.89    2.37
 -19   2  15   55.23    3.20
  19  -2 -15   60.06    3.77
  19   2 -15   55.93    3.93
 -20  -2  15    9.90    1.16
 -20   2  15   13.17    1.14
  20  -2 -15   13.02    1.43
  20   2 -15   13.94    1.92
 -21  -2  15   10.95    1.13
 -21   2  15    7.84    1.04
  21  -2 -15    8.56    1.37
  21   2 -15   10.42    1.42
 -22  -2  15   60.55    2.46
 -22   2  15   50.13    3.55
  22  -2 -15   55.21    3.81
  22   2 -15   55.75    4.45
 -23  -2  15    8.36    1.03
 -23   2  15    8.41    1.18
  23  -2 -15    7.33    1.23
  23   2 -15    7.91    1.24
 -24  -2  15   36.53    2.15
 -24   2  15   39.48    2.52
  24  -2 -15   34.70    2.94
  24   2 -15   36.32    3.12
 -25  -2  15    8.50    0.97
 -25   2  15    8.39    1.17
  25  -2 -15    5.74    1.36
  25   2 -15    6.08    1.39
 -25   2 -15    6.59    1.16
 -26  -2  15    3.51    0.87
 -26   2  15    2.43    0.89
  26  -2 -15    1.94    1.26
  26   2 -15    0.86    1.16
 -26   2 -15    2.05    0.87
 -27  -2  15    7.51    1.46
 -27   2  15   10.47    1.19
  27  -2 -15    6.53    1.56
  27   2 -15    5.43    2.01
 -27   2 -15    6.88    1.06
 -28  -2  15    8.96    1.63
 -28   2  15   10.11    1.24
  28  -2 -15   10.97    1.58
  28   2 -15    9.27    2.28
 -28   2 -15   11.40    1.39
 -29  -2  15    1.10    0.69
 -29   2  15    0.54    0.95
  29  -2 -15    0.57    1.14
  29   2 -15    0.73    1.00
 -29   2 -15    1.67    0.90
 -30  -2  15    5.84    0.88
 -30   2  15    8.10    1.08
  30  -2 -15    5.16    1.08
  30   2 -15    6.49    1.58
 -30   2 -15    7.72    1.28
 -31  -2  15    3.70    0.95
 -31   2  15    2.70    0.86
  31  -2 -15    1.33    1.22
 -31   2 -15    2.14    1.18
  31   2 -15    2.80    1.28
 -32  -2  15    1.29    0.71
 -32   2  15    1.24    0.87
  32  -2 -15    1.97    1.23
 -32   2 -15    0.44    1.15
  32   2 -15    0.10    1.18
 -32  -2 -15    1.02    1.00
 -33  -2  15    0.86    0.81
 -33   2  15    1.07    0.82
  33  -2 -15    0.41    1.06
 -33   2 -15    0.31    1.05
  33   2 -15   -0.19    1.09
 -33  -2 -15    0.33    1.05
   0  -2 -16   50.41    2.87
  -1  -2 -16   27.51    1.98
   1  -2 -16   29.74    2.11
  -2  -2 -16   41.13    2.49
   2  -2 -16   46.55    2.80
   3   2 -16    4.45    0.73
  -3  -2 -16    4.54    0.76
   3  -2 -16    5.10    0.83
   4   2 -16    2.44    0.69
   4  -2 -16    3.08    0.85
   5   2 -16   54.34    3.07
   5  -2 -16   52.04    3.02
   6   2 -16   10.52    1.09
   6  -2 -16   10.85    1.12
   7   2 -16    0.51    0.63
   7  -2 -16    1.88    0.73
   8   2 -16   16.33    1.37
   8  -2 -16   17.85    1.28
   9   2 -16   55.18    2.51
   9  -2 -16   57.04    2.98
  10   2 -16  111.11    3.93
  10  -2 -16  114.89    3.88
  11   2 -16    0.90    0.77
  11  -2 -16    0.89    0.77
 -12   2  16  160.38    3.90
  12   2 -16  160.34    4.84
  12  -2 -16  156.73    4.76
 -13   2  16  125.23    3.80
  13   2 -16  118.44    4.22
  13  -2 -16  133.32    4.20
 -14   2  16   40.22    2.74
  14   2 -16   38.53    2.99
  14  -2 -16   39.23    2.96
 -15   2  16   55.72    3.05
  15   2 -16   52.92    3.28
  15  -2 -16   50.02    2.43
 -16   2  16   74.72    3.58
  16  -2 -16   70.16    3.85
  16   2 -16   70.09    4.00
 -17   2  16    8.23    1.07
  17  -2 -16    7.15    1.17
  17   2 -16    6.32    1.13
 -18   2  16   31.43    1.71
  18  -2 -16   31.77    2.17
  18   2 -16   30.90    2.34
 -19   2  16    8.06    1.02
  19  -2 -16    7.86    1.19
  19   2 -16   11.01    1.45
 -20   2  16   21.13    2.34
  20  -2 -16   23.95    2.17
  20   2 -16   24.41    2.57
 -21   2  16   15.23    1.83
  21  -2 -16   13.89    1.88
  21   2 -16   15.48    2.16
 -22   2  16   24.13    1.92
  22  -2 -16   21.73    2.07
  22   2 -16   23.27    2.88
 -23  -2  16    0.98    0.72
 -23   2  16    0.20    0.80
  23  -2 -16    1.61    1.19
  23   2 -16    1.01    1.16
 -24  -2  16   40.91    3.59
 -24   2  16   44.10    2.55
  24  -2 -16   49.16    3.39
  24   2 -16   46.33    3.82
 -25  -2  16   17.71    1.64
 -25   2  16   16.18    1.53
  25  -2 -16   17.66    1.78
  25   2 -16   15.38    2.48
 -26  -2  16   11.27    1.34
 -26   2  16   11.00    1.13
  26  -2 -16    8.91    1.50
  26   2 -16    9.98    1.80
 -26   2 -16   11.49    1.29
 -27  -2  16    5.94    0.95
 -27   2  16    7.03    1.02
  27  -2 -16    5.58    1.24
  27   2 -16    3.68    1.64
 -27   2 -16    4.72    1.21
 -28  -2  16   18.00    1.56
  28  -2 -16   17.18    1.93
  28   2 -16    9.48    2.66
 -28   2 -16   15.71    1.46
 -29  -2  16    7.00    0.98
 -29   2  16    5.47    1.04
  29  -2 -16    4.96    1.33
 -29   2 -16    5.96    1.05
 -30  -2  16    2.57    0.82
 -30   2  16    3.47    0.96
  30  -2 -16    2.66    1.07
  30   2 -16    2.05    1.20
 -30   2 -16    3.79    1.21
 -31  -2  16    0.98    0.74
 -31   2  16    0.30    0.91
  31  -2 -16    0.97    1.31
  31   2 -16    0.97    1.23
 -31   2 -16    0.97    1.29
 -32  -2  16    0.82    0.91
 -32   2  16    0.10    0.81
  32  -2 -16   -0.80    1.03
 -32   2 -16   -0.19    1.11
  32   2 -16   -0.21    1.17
 -33  -2  16    0.18    0.79
 -33   2  16    0.91    0.87
  33  -2 -16   -0.19    1.03
 -33   2 -16    0.88    1.07
  33   2 -16   -0.16    1.07
 -33  -2 -16    0.36    0.83
   0  -2 -17    0.60    0.72
  -1  -2 -17   52.99    3.15
   1  -2 -17   49.08    2.82
  -2  -2 -17   74.58    3.95
   2  -2 -17   81.91    4.32
  -3  -2 -17    4.67    0.84
   3   2 -17    4.48    0.81
   3  -2 -17    3.47    0.83
   4   2 -17   27.75    2.11
   4  -2 -17   28.78    1.95
   5   2 -17   13.81    1.27
   5  -2 -17   15.67    1.23
   6   2 -17   10.62    1.11
   6  -2 -17    9.13    1.05
   7   2 -17   10.26    1.12
   7  -2 -17   10.91    1.08
   8   2 -17    0.00    1.08
   8  -2 -17    0.35    0.72
   9   2 -17   45.88    2.93
   9  -2 -17   48.87    3.02
  10   2 -17   30.86    2.56
  10  -2 -17   33.05    2.53
  11   2 -17    2.37    0.88
  11  -2 -17    3.52    0.94
  12   2 -17   60.22    3.54
  12  -2 -17   57.86    3.40
  13   2 -17   57.70    3.59
  13  -2 -17   59.40    3.55
 -14   2  17   20.62    1.86
  14   2 -17   19.36    1.96
  14  -2 -17   21.14    1.98
 -15   2  17    2.22    0.78
  15   2 -17    2.50    0.91
  15  -2 -17    2.33    0.95
 -16   2  17   41.07    2.80
  16   2 -17   42.97    2.94
  16  -2 -17   45.03    2.95
 -17   2  17   69.58    3.83
  17  -2 -17   63.46    4.07
  17   2 -17   74.19    3.46
 -18   2  17   10.57    1.04
  18  -2 -17   10.56    1.30
  18   2 -17   12.22    1.43
 -19   2  17    7.93    1.01
  19  -2 -17    4.95    1.04
  19   2 -17    6.95    1.11
 -20   2  17    6.96    0.94
  20  -2 -17    6.08    1.06
  20   2 -17    7.28    1.14
 -21   2  17   32.19    3.16
  21  -2 -17   37.77    3.06
  21   2 -17   36.42    3.36
 -22   2  17    1.03    0.86
  22  -2 -17    0.98    0.98
  22   2 -17    1.52    1.00
 -23   2  17    1.60    0.88
  23  -2 -17    1.75    1.13
  23   2 -17    1.98    1.03
 -24   2  17    0.43    0.79
  24  -2 -17    0.33    1.19
  24   2 -17   -0.41    1.20
 -25   2  17   26.87    1.79
  25  -2 -17   23.15    2.23
  25   2 -17   25.87    3.12
 -26  -2  17   21.02    1.93
 -26   2  17   20.88    1.51
  26  -2 -17   22.01    2.32
  26   2 -17   17.08    2.62
 -27  -2  17    4.70    0.81
 -27   2  17    4.98    0.85
  27  -2 -17    3.55    1.36
  27   2 -17    4.03    1.35
 -27   2 -17    3.11    0.91
 -28  -2  17    3.06    0.82
 -28   2  17    1.83    0.93
  28  -2 -17    3.70    1.14
 -28   2 -17    4.36    1.00
 -29  -2  17    4.32    0.95
 -29   2  17    4.66    0.89
  29  -2 -17    3.66    1.14
  29   2 -17    2.94    1.22
 -29   2 -17    2.20    1.03
 -30  -2  17    3.81    0.92
 -30   2  17    1.31    0.87
  30  -2 -17    3.38    1.42
  30   2 -17    1.73    1.32
 -30   2 -17    3.08    0.96
 -31  -2  17    6.80    1.14
 -31   2  17    8.49    1.08
  31  -2 -17    6.38    1.49
  31   2 -17    8.00    1.54
 -31   2 -17    6.02    1.26
 -32  -2  17   15.16    1.75
 -32   2  17   12.51    1.56
  32  -2 -17    8.86    1.97
  32   2 -17    7.85    1.97
 -32   2 -17   13.14    1.76
   0  -2 -18   56.75    3.16
  -1  -2 -18   93.42    3.08
   1  -2 -18   92.55    2.80
  -2  -2 -18   46.12    2.96
   2  -2 -18   46.62    2.94
  -3  -2 -18    9.28    0.97
   3   2 -18    9.97    0.96
   3  -2 -18    9.61    1.05
   4   2 -18    7.30    0.93
   4  -2 -18    8.05    1.01
   5   2 -18   19.81    1.35
   5  -2 -18   17.44    1.31
   6   2 -18   11.88    1.12
   6  -2 -18   13.14    1.16
   7   2 -18   60.93    3.47
   7  -2 -18   62.87    3.55
   8   2 -18   39.72    2.97
   8  -2 -18   40.20    2.80
   9   2 -18   86.36    4.45
   9  -2 -18   85.13    4.34
  10   2 -18  159.22    4.91
  10  -2 -18  176.99    5.22
  11   2 -18   87.06    4.00
  11  -2 -18   89.27    3.94
  12   2 -18    0.79    0.80
  12  -2 -18    1.21    0.86
  13   2 -18   36.59    3.00
  13  -2 -18   36.94    3.00
  14   2 -18  123.48    4.99
  14  -2 -18  133.71    4.70
  15   2 -18  139.24    5.23
  15  -2 -18  137.45    4.96
 -16   2  18   31.02    1.98
  16   2 -18   27.19    1.94
  16  -2 -18   30.93    2.15
 -17   2  18   12.36    1.56
  17  -2 -18   14.99    2.02
  17   2 -18   16.11    2.03
 -18   2  18  133.14    6.65
  18  -2 -18  123.13    6.37
  18   2 -18  125.96    6.74
 -19   2  18   37.49    3.20
  19  -2 -18   38.66    3.27
  19   2 -18   38.09    3.20
 -20   2  18    1.61    0.78
  20  -2 -18    0.86    1.02
  20   2 -18    1.15    0.91
 -21   2  18    6.21    0.93
  21  -2 -18    6.35    1.11
  21   2 -18    5.67    1.22
 -22   2  18   66.37    4.07
  22  -2 -18   58.83    4.17
  22   2 -18   65.01    4.84
 -23   2  18   19.99    1.71
  23  -2 -18   18.66    1.83
  23   2 -18   22.96    2.32
 -24   2  18    9.50    1.12
  24  -2 -18   10.72    1.50
  24   2 -18    8.56    1.55
 -25   2  18    4.73    0.89
  25  -2 -18    7.38    1.31
  25   2 -18    5.47    1.37
 -26   2  18    1.82    0.84
  26  -2 -18    2.05    1.28
  26   2 -18    1.89    1.14
 -27   2  18    6.81    0.97
  27  -2 -18    5.19    1.16
 -27   2 -18    8.76    1.23
 -28   2  18    7.34    0.93
  28  -2 -18    5.04    1.27
  28   2 -18    7.03    1.51
 -28   2 -18    5.43    1.11
 -29   2  18    4.52    0.97
  29  -2 -18    4.75    1.42
  29   2 -18    0.89    1.29
 -29   2 -18    3.73    1.01
 -30   2  18    3.61    0.93
  30  -2 -18    2.83    1.24
  30   2 -18    3.01    1.74
 -30   2 -18    3.78    1.18
 -31  -2  18    2.82    1.11
 -31   2  18    2.70    0.94
  31  -2 -18    1.78    1.11
  31   2 -18    1.48    1.18
 -31   2 -18    2.90    0.99
   0  -2 -19   -0.25    0.88
  -1  -2 -19   14.88    1.15
   1  -2 -19   14.82    1.49
   2   2 -19   51.70    2.31
  -2  -2 -19   54.22    3.10
   2  -2 -19   55.15    3.18
  -3  -2 -19   20.22    1.79
   3   2 -19   20.18    1.82
   3  -2 -19   20.64    1.85
  -4  -2 -19    4.52    0.84
   4   2 -19    5.54    0.91
   4  -2 -19    6.45    1.08
   5   2 -19   17.40    1.43
   5  -2 -19   18.42    1.30
   6   2 -19   25.78    2.13
   6  -2 -19   25.70    2.18
   7   2 -19   92.77    4.05
   7  -2 -19   94.25    4.07
   8   2 -19   82.40    3.89
   8  -2 -19   85.71    3.92
   9   2 -19    7.58    0.99
   9  -2 -19    8.13    1.09
  10   2 -19   49.18    2.94
  10  -2 -19   50.35    2.85
  11   2 -19    4.68    0.95
  11  -2 -19    4.14    0.96
  12   2 -19   28.23    1.94
  12  -2 -19   25.01    1.60
  13   2 -19    1.43    0.79
  13  -2 -19    1.37    0.86
  14   2 -19  186.95    9.20
  14  -2 -19  193.26    9.39
  15   2 -19   32.28    2.45
  15  -2 -19   33.27    2.54
  16   2 -19   63.23    3.91
  16  -2 -19   57.46    3.87
  17  -2 -19    7.37    1.12
  17   2 -19    7.45    1.40
 -18   2  19   20.03    1.68
  18  -2 -19   19.42    1.89
  18   2 -19   19.75    2.09
 -19   2  19    6.70    1.01
  19  -2 -19    5.06    1.09
  19   2 -19    6.11    1.07
 -20   2  19   11.36    1.16
  20  -2 -19   12.61    1.38
  20   2 -19   12.97    1.78
 -21   2  19    9.76    1.23
  21  -2 -19    8.98    1.34
  21   2 -19   10.65    1.44
 -22   2  19   19.39    1.56
  22  -2 -19   20.62    2.20
  22   2 -19   19.70    2.36
 -23   2  19    2.90    0.83
  23  -2 -19    4.26    1.16
  23   2 -19    2.74    1.36
 -24   2  19    0.78    0.74
  24  -2 -19    1.87    1.08
  24   2 -19    1.99    1.17
 -25   2  19    2.67    0.82
  25  -2 -19    3.19    1.31
  25   2 -19    2.07    1.20
 -26   2  19    2.25    0.81
  26  -2 -19    3.07    1.11
 -27   2  19    3.81    0.93
  27  -2 -19    1.13    1.19
  27   2 -19    3.93    1.14
 -28   2  19   24.85    2.15
  28  -2 -19   20.74    2.50
  28   2 -19   18.16    2.95
 -28   2 -19   24.05    2.09
 -29   2  19   23.11    2.45
  29  -2 -19   21.96    2.84
  29   2 -19   16.66    3.17
 -29   2 -19   25.04    2.94
 -30   2  19    0.36    0.97
  30   2 -19    0.56    1.19
 -30   2 -19    0.96    0.93
   0  -2 -20  189.68    7.05
  -1  -2 -20   46.48    2.68
   1  -2 -20   48.47    2.87
   2   2 -20    7.54    0.94
  -2  -2 -20    7.89    0.99
   2  -2 -20    8.08    1.08
  -3  -2 -20    4.32    0.84
   3   2 -20    4.52    0.80
   3  -2 -20    5.49    0.87
  -4  -2 -20   66.43    3.60
   4   2 -20   69.63    3.65
   4  -2 -20   70.65    3.59
   5   2 -20    1.70    0.80
   5  -2 -20    0.38    0.74
   6   2 -20    1.19    0.78
   6  -2 -20    1.91    0.82
   7   2 -20   18.41    1.70
   7  -2 -20   20.98    1.77
   8   2 -20    3.40    0.90
   8  -2 -20    1.68    0.82
   9   2 -20   43.98    2.76
   9  -2 -20   42.49    2.80
  10   2 -20   26.88    2.03
  10  -2 -20   31.45    1.92
  11   2 -20    1.42    0.88
  11  -2 -20    1.73    0.76
  12   2 -20    1.90    0.83
  12  -2 -20    0.91    0.90
  13   2 -20   54.09    3.82
  13  -2 -20   55.07    3.48
  14   2 -20  195.68    9.60
  14  -2 -20  178.89    8.80
  15   2 -20    5.95    1.04
  15  -2 -20    6.37    1.13
  16   2 -20   31.66    2.78
  16  -2 -20   32.69    2.76
  17   2 -20   17.63    1.56
  17  -2 -20   20.12    1.69
  18  -2 -20   22.08    2.18
  18   2 -20   21.65    2.11
  19  -2 -20   17.07    1.75
  19   2 -20   17.17    1.75
  20  -2 -20    8.46    1.27
  20   2 -20    6.72    1.30
 -21   2  20    7.24    0.96
  21  -2 -20    7.68    1.27
  21   2 -20    6.86    1.15
 -22   2  20   13.37    1.19
  22  -2 -20   10.09    1.60
  22   2 -20   10.37    1.64
 -23   2  20   17.30    1.27
  23  -2 -20   17.53    1.79
  23   2 -20   17.71    2.17
 -24   2  20    5.57    1.11
  24  -2 -20    7.39    1.32
  24   2 -20    7.49    1.52
 -25   2  20    0.73    0.81
  25  -2 -20   -0.06    1.14
  25   2 -20   -1.30    1.07
 -26   2  20   15.83    1.50
  26  -2 -20    8.33    1.86
  26   2 -20   11.54    2.08
 -27   2  20    1.80    0.81
  27  -2 -20    3.65    1.26
  27   2 -20    2.10    1.17
 -28   2  20    9.23    1.06
  28  -2 -20   10.80    1.69
  28   2 -20   12.09    1.90
 -28   2 -20    9.85    1.23
 -29   2  20    5.11    0.94
  29  -2 -20    6.24    1.45
  29   2 -20    5.63    1.46
 -29   2 -20    4.05    1.03
   0  -2 -21   -0.43    0.76
   1   2 -21   70.18    4.14
  -1  -2 -21   74.48    3.09
   1  -2 -21   67.94    4.02
   2   2 -21  116.53    4.39
  -2  -2 -21  135.03    4.50
   2  -2 -21  118.54    4.42
  -3  -2 -21    3.06    0.78
   3   2 -21    3.65    0.85
   3  -2 -21    3.87    0.87
  -4  -2 -21    0.02    0.69
   4   2 -21    0.58    0.74
   4  -2 -21    0.23    0.74
  -5  -2 -21   19.42    2.12
   5   2 -21   20.04    2.17
   5  -2 -21   21.78    2.27
   6   2 -21    5.10    0.98
   6  -2 -21    4.94    1.02
   7   2 -21    5.54    0.94
   7  -2 -21    5.82    1.11
   8   2 -21   41.07    2.79
   8  -2 -21   40.91    2.80
   9   2 -21   37.17    2.73
   9  -2 -21   37.89    2.59
  10   2 -21   22.08    1.82
  10  -2 -21   22.77    1.71
  11   2 -21    0.64    0.80
  11  -2 -21    1.04    0.80
  12   2 -21   27.57    2.31
  12  -2 -21   24.86    2.23
  13   2 -21   38.53    3.04
  13  -2 -21   37.40    2.97
  14   2 -21    9.48    1.12
  14  -2 -21    9.01    1.30
  15   2 -21    5.10    1.22
  15  -2 -21    5.76    1.10
  16   2 -21    2.45    0.90
  16  -2 -21    1.27    0.96
  17   2 -21    6.61    1.44
  17  -2 -21    5.26    1.05
  18  -2 -21   38.50    2.75
  18   2 -21   40.17    3.07
  19  -2 -21    3.51    1.14
  19   2 -21    4.27    1.03
  20  -2 -21   12.94    1.43
  20   2 -21   10.36    1.63
  21  -2 -21    8.95    1.42
  21   2 -21    8.73    1.46
  22  -2 -21    1.89    1.16
  22   2 -21    1.16    1.10
  23  -2 -21   13.55    1.66
 -24   2  21    0.85    0.88
  24  -2 -21    0.30    1.16
  24   2 -21    0.87    1.10
 -25   2  21   10.82    1.36
  25  -2 -21   10.48    1.77
  25   2 -21    7.39    1.43
 -26   2  21    9.77    1.22
  26  -2 -21    8.15    1.48
  26   2 -21    7.66    1.67
 -27   2  21   11.52    1.12
  27  -2 -21    8.38    1.67
  27   2 -21   10.42    1.96
   0  -2 -22   50.53    3.55
   1   2 -22   20.97    2.36
  -1  -2 -22   23.07    1.71
   1  -2 -22   16.68    1.88
   2   2 -22   15.62    1.85
  -2  -2 -22   15.35    1.83
   2  -2 -22   12.81    1.08
  -3  -2 -22   39.65    2.79
   3   2 -22   38.22    2.73
   3  -2 -22   35.43    2.48
  -4  -2 -22   12.80    1.18
   4   2 -22   13.93    1.80
   4  -2 -22   13.94    1.79
  -5  -2 -22   22.63    1.68
   5   2 -22   21.03    2.33
   5  -2 -22   24.56    1.77
  -6  -2 -22    9.73    1.05
   6   2 -22    9.74    1.09
   6  -2 -22    8.52    1.04
   7   2 -22    0.78    0.77
   7  -2 -22    1.73    0.90
   8   2 -22    0.13    0.82
   8  -2 -22    0.34    0.91
   9   2 -22    4.18    0.93
   9  -2 -22    3.27    0.86
  10   2 -22   42.99    3.42
  10  -2 -22   48.37    3.31
  11   2 -22   15.85    1.40
  11  -2 -22   16.66    1.47
  12   2 -22   27.98    2.30
  12  -2 -22   29.41    2.40
  13   2 -22    0.60    0.74
  13  -2 -22    1.09    0.87
  14   2 -22    4.20    1.03
  14  -2 -22    4.86    1.09
  15   2 -22    6.85    1.16
  15  -2 -22    9.63    1.23
  16   2 -22   14.90    1.76
  16  -2 -22   14.12    1.47
  17   2 -22    3.33    0.94
  17  -2 -22    2.89    1.13
  18  -2 -22    4.15    0.99
  18   2 -22    3.74    1.13
  19   2 -22    1.01    1.05
  20  -2 -22    6.47    1.33
  20   2 -22    5.41    1.20
  21  -2 -22    6.19    1.35
  21   2 -22    5.00    1.19
  22  -2 -22   15.41    2.01
  23  -2 -22    5.16    1.24
  23   2 -22    6.44    1.29
  24  -2 -22    2.82    1.27
  24   2 -22    4.06    1.28
  25  -2 -22    4.07    1.30
  25   2 -22    5.42    1.40
  26  -2 -22   11.31    1.94
  26   2 -22   13.24    2.01
   0   2 -23    0.31    0.74
   1   2 -23    2.47    0.97
  -1  -2 -23    3.10    0.82
   1  -2 -23    3.21    0.88
   2   2 -23    9.22    1.12
  -2  -2 -23    7.59    1.05
   2  -2 -23    6.86    1.02
  -3  -2 -23    4.18    0.85
   3   2 -23    2.81    0.93
   3  -2 -23    3.73    0.87
  -4  -2 -23   15.44    1.21
   4   2 -23   17.50    1.45
   4  -2 -23   16.07    1.34
  -5  -2 -23   12.48    1.24
   5   2 -23    9.71    1.22
   5  -2 -23   12.04    1.16
  -6  -2 -23    0.65    0.68
   6   2 -23    0.45    0.72
   6  -2 -23    1.42    0.96
   7   2 -23    2.16    0.90
   7  -2 -23    0.93    0.80
   8   2 -23   23.14    2.18
   8  -2 -23   20.18    1.45
   9   2 -23    1.83    0.85
   9  -2 -23    1.81    0.75
  10   2 -23    5.77    1.02
  10  -2 -23    7.07    1.06
  11   2 -23   18.49    1.63
  11  -2 -23   19.21    1.65
  12   2 -23    3.46    0.91
  12  -2 -23    4.23    1.11
  13   2 -23    5.28    0.98
  13  -2 -23    5.63    1.12
  14   2 -23    2.19    1.05
  14  -2 -23    3.10    1.13
  15   2 -23    0.99    0.85
  15  -2 -23    1.46    0.97
  16   2 -23    3.01    0.97
  16  -2 -23    5.64    1.08
  17   2 -23    7.83    1.21
  17  -2 -23    6.40    1.16
  18  -2 -23    0.76    1.07
  18   2 -23    1.79    0.92
  19  -2 -23   46.43    3.67
  19   2 -23   51.15    4.21
  20  -2 -23    9.38    1.19
  20   2 -23    7.59    1.30
  21  -2 -23    7.31    1.43
  22  -2 -23    8.93    1.69
  22   2 -23   10.89    1.75
  23  -2 -23   -0.26    1.16
  23   2 -23   -0.43    0.90
  24  -2 -23    2.94    1.36
  24   2 -23    3.14    1.16
  25  -2 -23   -0.09    1.25
  25   2 -23    0.38    1.10
   0   2 -24   15.26    1.57
   0  -2 -24   15.41    1.67
   1   2 -24    4.32    0.89
  -1  -2 -24    3.78    0.84
   1  -2 -24    3.77    0.87
   2   2 -24   26.39    2.19
  -2  -2 -24   27.71    2.11
   2  -2 -24   25.56    2.07
  -3  -2 -24    6.76    0.92
   3   2 -24    5.96    0.97
   3  -2 -24    3.57    0.85
  -4  -2 -24    9.40    1.05
   4   2 -24    8.39    1.06
   4  -2 -24   10.92    1.09
  -5  -2 -24   12.16    1.14
   5   2 -24   11.63    1.34
   5  -2 -24    9.53    1.10
  -6  -2 -24    1.29    0.83
   6   2 -24    1.73    0.81
   6  -2 -24    2.14    0.98
  -7  -2 -24   14.89    1.47
   7   2 -24   16.45    1.62
   7  -2 -24   15.60    1.38
   8   2 -24   34.00    2.53
   8  -2 -24   33.46    2.44
   9   2 -24    0.69    0.86
   9  -2 -24    0.68    0.85
  10   2 -24    7.73    1.04
  10  -2 -24   10.65    1.24
  11   2 -24    2.36    0.88
  11  -2 -24    2.62    0.85
  12   2 -24   37.90    2.66
  12  -2 -24   36.69    2.46
  13   2 -24    5.35    1.16
  13  -2 -24    4.66    1.10
  14   2 -24    0.92    0.97
  14  -2 -24    0.80    0.87
  15   2 -24    8.35    1.43
  15  -2 -24    8.13    1.37
  16   2 -24    2.56    0.89
  16  -2 -24    1.67    0.96
  17   2 -24    5.74    1.04
  17  -2 -24    5.86    1.03
  18   2 -24    5.31    1.23
  18  -2 -24    5.69    1.08
  19  -2 -24   10.62    1.57
  20  -2 -24    2.95    1.28
  20   2 -24    3.73    1.21
  21  -2 -24    0.66    0.99
  21   2 -24    2.16    1.22
  22  -2 -24    9.99    1.69
  22   2 -24   12.92    1.55
  23  -2 -24    6.39    1.34
  23   2 -24    5.38    1.25
   0   2 -25    0.30    0.70
   0  -2 -25    0.25    0.75
  -1   2 -25    2.99    0.89
   1   2 -25    2.93    0.92
  -1  -2 -25    1.58    0.88
   1  -2 -25    1.57    0.91
   2   2 -25    0.81    0.78
  -2  -2 -25    0.58    0.71
   2  -2 -25    0.19    0.75
  -3  -2 -25    3.77    0.87
   3   2 -25    4.79    0.96
   3  -2 -25    3.78    0.88
  -4  -2 -25   32.36    2.16
   4   2 -25   34.25    2.51
   4  -2 -25   31.31    2.23
  -5  -2 -25    2.74    0.81
   5   2 -25    3.82    0.89
   5  -2 -25    4.42    0.94
  -6  -2 -25   33.95    2.57
   6   2 -25   34.70    2.61
   6  -2 -25   36.24    2.52
  -7  -2 -25   14.12    1.29
   7   2 -25   14.53    1.51
   7  -2 -25    9.73    1.22
  -8  -2 -25    0.87    0.84
   8   2 -25    1.83    0.79
   8  -2 -25    0.71    0.76
   9   2 -25   17.95    1.69
   9  -2 -25   18.61    1.57
  10   2 -25    7.28    1.10
  10  -2 -25    8.09    1.17
  11   2 -25    7.35    1.17
  11  -2 -25    7.09    1.14
  12   2 -25    2.30    1.14
  12  -2 -25    2.13    1.00
  13   2 -25   10.52    1.61
  13  -2 -25   10.75    1.39
  14   2 -25    0.40    0.89
  14  -2 -25   -0.74    0.85
  15   2 -25    9.81    1.35
  15  -2 -25    8.43    1.13
  16   2 -25    1.50    0.94
  16  -2 -25    0.78    0.89
  17   2 -25    5.15    1.07
  17  -2 -25    4.45    0.99
  18  -2 -25    7.35    1.29
  20  -2 -25    1.83    0.96
  20   2 -25    2.51    1.22
  21  -2 -25   17.95    2.12
  21   2 -25   16.28    2.30
   0   2 -26    3.76    0.90
   0  -2 -26    2.39    0.97
  -1   2 -26    1.11    0.71
   1   2 -26    1.06    0.98
  -1  -2 -26    0.50    0.85
   1  -2 -26    1.29    0.98
  -2   2 -26    1.00    0.83
   2   2 -26    1.22    0.81
  -2  -2 -26    1.17    0.81
   2  -2 -26    1.54    0.79
  -3  -2 -26    1.94    0.76
   3   2 -26    1.94    0.94
   3  -2 -26    2.05    0.90
  -4  -2 -26    1.68    0.73
   4   2 -26    2.76    0.89
   4  -2 -26    3.12    0.96
  -5  -2 -26    1.21    0.88
   5   2 -26    0.91    0.84
   5  -2 -26    1.62    0.98
  -6  -2 -26   36.47    2.56
   6   2 -26   38.81    3.01
   6  -2 -26   36.30    2.81
  -7  -2 -26    3.78    0.95
   7   2 -26    3.29    0.95
   7  -2 -26    3.16    0.95
  -8  -2 -26   22.58    2.21
   8   2 -26   25.17    2.22
   8  -2 -26   21.72    2.11
  -9  -2 -26   20.11    1.88
   9   2 -26   18.37    1.51
   9  -2 -26   19.15    1.54
  10   2 -26   11.73    1.68
  10  -2 -26   10.66    1.68
  11   2 -26   17.22    1.96
  11  -2 -26   15.60    1.81
  12   2 -26   24.02    2.27
  12  -2 -26   21.86    2.11
  13   2 -26   11.85    1.56
  13  -2 -26   12.69    1.58
  14   2 -26    0.80    0.84
  14  -2 -26    0.86    0.95
  15   2 -26    6.42    1.12
  15  -2 -26    5.58    1.04
  16  -2 -26    8.56    1.41
  17   2 -26    1.86    1.16
  17  -2 -26    0.43    0.90
  18   2 -26    7.58    1.34
  18  -2 -26    6.80    1.28
  19  -2 -26    1.39    1.31
  19   2 -26    1.80    1.23
   0   2 -27    0.24    0.85
  -1   2 -27    2.84    0.89
   1   2 -27    3.42    0.90
  -1  -2 -27    2.47    0.93
   1  -2 -27    2.35    0.95
  -2   2 -27    1.09    0.93
   2   2 -27    0.92    0.78
  -2  -2 -27    1.49    0.92
   2  -2 -27    1.33    0.96
  -3   2 -27    0.71    0.80
  -3  -2 -27    1.00    0.86
   3   2 -27    0.38    0.82
   3  -2 -27    0.90    0.63
  -4  -2 -27    1.17    0.85
   4   2 -27    1.04    0.81
   4  -2 -27    0.25    0.82
  -5  -2 -27    5.85    1.03
   5   2 -27    3.26    0.95
   5  -2 -27    5.45    1.01
  -6  -2 -27    4.00    0.93
   6   2 -27    5.70    1.10
   6  -2 -27    5.32    0.94
  -7  -2 -27    5.14    0.98
   7   2 -27    6.05    1.06
   7  -2 -27    5.30    1.13
  -8  -2 -27    8.58    1.16
   8   2 -27    9.82    1.37
   8  -2 -27   10.41    1.37
  -9  -2 -27    1.02    0.71
   9   2 -27    1.73    0.79
   9  -2 -27    1.10    0.80
 -10  -2 -27    5.05    0.91
  10   2 -27    5.50    1.08
  10  -2 -27    4.78    0.96
  11   2 -27    6.74    1.23
  11  -2 -27    7.81    1.22
  12   2 -27    0.73    1.11
  12  -2 -27    1.16    0.92
  13   2 -27    7.16    1.24
  13  -2 -27    7.71    1.25
  14  -2 -27    2.94    1.25
  15  -2 -27   13.20    1.48
  16   2 -27    2.85    0.99
  16  -2 -27    0.81    1.09
   0   2 -28   14.56    1.86
   0  -2 -28   13.26    1.45
  -1   2 -28    6.61    1.08
   1   2 -28    5.85    0.89
  -1  -2 -28    7.10    1.09
   1  -2 -28    6.27    1.02
  -2   2 -28    8.16    1.03
   2   2 -28    6.99    1.10
  -2  -2 -28    6.26    1.03
   2  -2 -28    6.25    0.95
  -3   2 -28    4.80    0.88
  -3  -2 -28    5.25    0.90
   3   2 -28    4.44    0.93
   3  -2 -28    3.61    0.99
  -4   2 -28   11.69    1.37
  -4  -2 -28    9.35    0.95
   4   2 -28   12.90    1.57
   4  -2 -28   11.51    1.17
  -5  -2 -28    0.39    0.72
   5   2 -28    0.86    1.03
   5  -2 -28    0.28    0.76
  -6  -2 -28    6.91    1.05
   6   2 -28    6.71    1.15
   6  -2 -28    5.68    1.24
  -7  -2 -28    3.58    1.10
   7   2 -28    3.87    1.16
   7  -2 -28    4.87    0.97
  -8  -2 -28    1.99    0.84
   8   2 -28    1.64    1.02
   8  -2 -28    3.18    0.96
  -9  -2 -28    6.14    0.93
   9   2 -28    7.75    1.17
   9  -2 -28    6.13    1.00
 -10  -2 -28    2.45    0.82
  10   2 -28    3.25    1.00
  10  -2 -28    2.06    0.92
 -11  -2 -28   16.22    2.14
  11   2 -28   23.60    2.68
  11  -2 -28   18.18    2.13
  12   2 -28    8.28    1.26
  12  -2 -28    7.53    1.39
  13  -2 -28    4.55    1.08
   0   2 -29   -0.55    0.97
   0  -2 -29    0.55    1.05
  -1   2 -29    2.62    1.06
   1   2 -29    3.93    0.98
  -1  -2 -29    2.40    1.00
   1  -2 -29    2.82    1.04
  -2   2 -29    1.22    0.83
   2   2 -29    2.33    1.12
  -2  -2 -29    0.77    0.80
   2  -2 -29    2.66    0.96
  -3   2 -29    1.00    0.74
  -3  -2 -29    1.83    0.91
   3   2 -29    0.73    0.95
   3  -2 -29    0.18    0.90
  -4   2 -29    5.10    0.96
  -4  -2 -29    4.42    0.93
   4   2 -29    6.85    1.16
   4  -2 -29    6.15    1.21
  -5   2 -29    1.49    0.91
  -5  -2 -29    2.46    0.84
   5   2 -29    1.16    1.05
   5  -2 -29    2.86    1.06
  -6  -2 -29   13.87    1.36
   6   2 -29   13.41    1.52
   6  -2 -29   12.58    1.40
  -7  -2 -29    1.22    0.91
   7   2 -29    0.57    1.03
   7  -2 -29    1.62    0.94
  -8  -2 -29   19.23    2.34
   8   2 -29   26.43    2.76
   8  -2 -29   21.15    2.38
  -9  -2 -29    0.59    0.71
   9   2 -29    1.85    1.13
   9  -2 -29    0.45    0.80
   0   3   0   78.86    4.14
   0  -3   0   83.92    4.50
   1   3   0 3274.59   55.61
  -1   3   0 3335.82   56.97
  -1  -3   0 3432.95   19.42
   1  -3   0 3552.06   19.27
   2   3   0    2.22    0.76
  -2   3   0    2.17    0.93
  -2  -3   0    2.17    0.78
   2  -3   0    2.43    0.96
  -3  -3   0  175.25    6.61
  -3   3   0  184.06    6.99
   3  -3   0  189.37    7.04
  -4  -3   0    6.18    0.84
  -4   3   0    7.66    1.13
   4  -3   0    7.88    1.13
  -5  -3   0   37.18    1.72
  -5   3   0   44.23    2.71
   5  -3   0   44.88    2.80
  -6  -3   0  261.74    7.68
  -6   3   0  289.22    8.85
   6  -3   0  283.81    9.15
  -7   3   0  102.21    5.39
   7  -3   0  113.34    5.85
  -8   3   0    1.07    0.94
   8  -3   0    3.10    1.02
  -9   3   0  427.69   12.37
   9  -3   0  437.58   13.67
 -10   3   0   47.01    2.80
  10  -3   0   44.64    3.13
 -11   3   0   12.33    1.23
  11  -3   0   16.82    1.49
 -12   3   0   10.33    1.44
  12  -3   0   11.29    1.51
 -12  -3   0   12.00    1.50
 -13   3   0   54.27    3.18
  13  -3   0   50.28    3.60
 -13  -3   0   50.52    3.56
 -14   3   0    7.04    1.41
  14  -3   0    9.56    1.23
 -14  -3   0    9.16    1.37
 -15   3   0   74.19    4.08
 -15  -3   0   62.14    4.24
  15  -3   0   70.02    4.20
 -16   3   0    0.75    1.02
  16  -3   0    0.72    0.81
 -17   3   0   21.00    1.87
 -17  -3   0   24.30    2.40
  17  -3   0   21.84    2.30
 -18   3   0    1.14    0.90
 -18  -3   0    2.33    0.86
  18  -3   0    0.57    0.84
 -19   3   0   44.75    2.89
 -19  -3   0   49.90    3.65
  19  -3   0   47.69    3.47
 -20   3   0    1.43    0.85
 -20  -3   0    1.25    0.82
  20  -3   0    1.80    1.06
 -21   3   0   12.82    1.45
 -21  -3   0   12.33    1.49
  21  -3   0   14.40    1.50
 -22   3   0   66.25    3.50
 -22  -3   0   66.49    4.08
 -23   3   0    3.98    1.47
 -23  -3   0    4.93    1.54
 -24   3   0  144.51    4.50
 -24  -3   0  142.82    4.82
 -25   3   0  197.47    7.51
 -25  -3   0  227.07    8.69
 -26   3   0  179.86    7.09
 -26  -3   0  170.00    7.16
 -27   3   0   81.09    3.87
 -27  -3   0   83.13    3.95
 -28   3   0   -0.30    1.04
 -28  -3   0   -0.61    0.91
 -29   3   0   17.46    1.78
 -29  -3   0   22.04    2.31
 -30   3   0   20.08    1.51
 -30  -3   0   19.20    1.77
 -31   3   0   11.24    1.26
 -31  -3   0   13.04    1.84
 -32   3   0    9.81    1.35
 -32  -3   0    9.53    1.33
 -33   3   0    3.80    1.15
 -33  -3   0    5.35    1.12
 -34   3   0   71.77    4.68
 -34  -3   0   67.95    5.10
 -35   3   0    0.71    1.18
 -35  -3   0   -0.29    0.98
 -36   3   0   15.70    1.84
 -36  -3   0   14.97    1.78
 -37   3   0    6.04    1.21
 -37  -3   0    6.16    1.19
 -38   3   0    2.77    0.99
 -38  -3   0    1.60    0.97
   0   3   1    2.44    0.89
   0   3  -1    3.32    0.94
   0  -3  -1    2.64    0.92
   0  -3   1    3.75    1.47
   1   3   1 2032.48   35.99
  -1   3   1 2020.94   36.06
  -1  -3  -1 2044.19   35.56
  -1   3  -1 2258.94   40.09
   1  -3  -1 2147.82   37.59
  -1  -3   1 2119.33   37.65
   2   3   1  461.15   12.96
   2   3  -1  436.44   12.24
  -2  -3  -1  438.97   12.21
  -2   3   1  428.87   12.47
  -2   3  -1  453.16   13.06
   2  -3  -1  458.33   12.86
  -2  -3   1  433.03   12.77
   2  -3   1  481.24   13.69
   3   3  -1 1021.50   19.18
  -3  -3  -1  993.57   18.49
  -3   3   1  968.79   18.21
  -3   3  -1 1057.48   20.72
   3  -3  -1  998.64   19.14
   3  -3   1 1072.74   20.19
  -4  -3  -1   24.38    1.55
  -4   3   1   26.07    1.63
  -4   3  -1   26.84    1.78
   4  -3  -1   28.02    1.73
   4  -3   1   28.29    1.89
  -5  -3  -1  327.50    9.48
  -5   3   1  329.32    9.85
  -5   3  -1  353.79   10.74
   5  -3  -1  343.30   10.51
   5  -3   1  379.55   11.17
  -6   3   1  109.72    5.58
  -6   3  -1  116.17    6.04
   6  -3  -1  118.99    6.20
   6  -3   1  129.42    6.54
  -7   3   1  229.70    8.29
  -7   3  -1  235.36    8.57
   7  -3  -1  238.03    8.79
   7  -3   1  245.59    8.84
  -8   3  -1  705.94   14.64
   8  -3  -1  708.15   15.00
  -9   3   1   44.91    2.79
  -9   3  -1   40.20    4.84
   9  -3  -1   51.89    3.18
   9  -3   1   50.95    3.05
  -9  -3   1   40.94    3.03
 -10   3   1   28.57    1.89
 -10   3  -1   27.14    1.73
  10  -3  -1   27.73    2.03
  10  -3   1   29.11    1.94
 -10  -3   1   27.93    2.25
 -11   3   1    5.23    0.96
 -11   3  -1    3.71    1.39
  11  -3  -1    3.48    1.09
 -11  -3   1    4.05    1.15
  11  -3   1    6.57    1.14
 -12   3   1   99.05    5.26
 -12   3  -1  100.76    5.41
  12  -3  -1   93.36    5.53
 -12  -3   1  102.48    6.11
  12  -3   1  106.67    5.74
 -13  -3   1    4.07    1.93
  13  -3  -1    6.19    1.16
 -14   3   1  662.19   13.74
 -14  -3   1  644.92   15.05
  14  -3  -1  674.97   14.74
 -15   3   1  106.07    5.75
 -15   3  -1  103.86    5.50
 -15  -3   1   92.18    5.88
  15  -3  -1  116.34    6.16
  15  -3   1  105.76    5.82
 -15  -3  -1  100.16    6.04
 -16   3   1   16.77    1.39
 -16   3  -1   16.46    1.55
 -16  -3   1   17.11    2.06
  16  -3  -1   17.23    1.85
 -16  -3  -1   16.69    1.53
  16  -3   1   15.41    1.73
 -17   3   1   30.82    2.12
 -17   3  -1   35.82    2.53
 -17  -3   1   34.23    2.89
  17  -3  -1   31.91    2.52
 -17  -3  -1   31.14    2.49
  17  -3   1   34.99    2.68
 -18   3   1   23.09    2.19
 -18   3  -1   17.67    1.93
 -18  -3   1   21.43    2.31
 -18  -3  -1   25.80    2.44
  18  -3  -1   22.67    2.40
  18  -3   1   19.73    2.29
 -19   3   1   81.94    4.25
 -19   3  -1   85.95    4.49
 -19  -3   1   78.18    4.57
  19  -3  -1   91.17    5.50
 -20   3   1   10.61    1.60
 -20   3  -1    8.48    1.32
 -20  -3   1   10.97    1.42
 -20  -3  -1    9.96    1.34
  20  -3  -1    8.52    1.42
 -21   3   1   77.27    4.25
 -21   3  -1   83.42    4.40
 -21  -3   1   72.85    4.26
 -21  -3  -1   76.27    4.32
  21  -3  -1   82.54    4.81
 -22   3   1   13.79    1.31
 -22   3  -1   13.35    1.33
 -22  -3   1   11.14    1.53
 -22  -3  -1   13.38    1.54
  22  -3  -1   12.74    1.69
 -23   3   1    1.21    1.35
 -23   3  -1    1.65    1.23
 -23  -3   1    2.41    1.44
 -23  -3  -1    2.40    0.99
  23  -3  -1    3.08    1.05
 -24   3   1  108.14    4.01
 -24   3  -1  122.12    4.19
 -24  -3   1  103.85    4.11
 -24  -3  -1  115.99    4.77
 -25   3   1    9.20    1.32
 -25   3  -1   10.91    1.44
 -25  -3   1   13.15    1.51
 -25  -3  -1   12.53    1.48
 -26   3   1  103.97    4.86
 -26   3  -1  100.51    4.75
 -26  -3   1   99.83    4.90
 -26  -3  -1  100.98    4.93
 -27   3   1  423.61    7.78
 -27   3  -1  412.15    6.63
 -27  -3   1  397.99   11.96
 -28   3   1    5.16    1.15
 -28   3  -1    5.52    1.24
 -28  -3   1    6.45    1.30
 -28  -3  -1    6.08    1.19
 -29   3   1   63.19    4.33
 -29   3  -1   61.74    4.14
 -29  -3   1   60.53    4.11
 -29  -3  -1   57.49    3.98
 -30   3   1    5.86    1.06
 -30   3  -1    3.50    0.98
 -30  -3   1    4.02    1.04
 -30  -3  -1    3.97    1.08
 -31   3   1   17.02    1.69
 -31   3  -1   13.81    1.41
 -31  -3   1   16.79    1.68
 -31  -3  -1   14.97    1.66
 -32   3   1   41.38    2.69
 -32  -3   1   32.57    2.77
 -32   3  -1   34.96    2.32
 -32  -3  -1   36.65    2.63
 -33   3   1   29.03    2.32
 -33  -3   1   22.56    2.30
 -33   3  -1   26.86    2.37
 -33  -3  -1   26.05    2.49
 -34   3   1    0.54    1.05
 -34  -3   1    0.25    1.06
 -34   3  -1    0.32    1.13
 -34  -3  -1    1.29    1.07
 -35   3   1   25.79    2.62
 -35  -3   1   27.67    2.86
 -35   3  -1   23.38    2.27
 -35  -3  -1   28.68    2.67
 -36   3   1   40.47    3.57
 -36  -3   1   44.64    3.76
 -36   3  -1   44.12    3.61
 -36  -3  -1   37.87    3.19
 -37   3  -1   -0.32    1.15
 -37  -3  -1    0.51    1.02
 -38   3   1   25.36    2.76
 -38  -3   1   21.89    2.57
 -38   3  -1   24.29    2.56
 -38  -3  -1   25.54    2.62
   0   3   2  235.93    8.40
   0  -3  -2  234.17    8.18
   0   3  -2  245.95    9.05
   0  -3   2  262.26    9.41
   1   3   2  585.71   11.94
  -1  -3  -2  606.97   11.94
   1  -3  -2  597.97   12.33
   1   3  -2  589.62   12.73
  -1   3  -2  617.66   13.55
   1  -3   2  656.48   13.55
  -1  -3   2  625.19   13.73
   2   3   2  823.23   15.70
  -2  -3  -2  784.69   14.84
   2   3  -2  779.80   15.45
   2  -3  -2  823.25   16.11
  -2   3  -2  804.74   16.41
   2  -3   2  852.44   17.28
  -2  -3   2  784.05   16.65
  -3  -3  -2  998.10   18.30
   3   3  -2 1036.17   19.65
  -3   3   2  973.00   18.48
   3  -3  -2 1093.83   20.44
  -3   3  -2 1051.80   20.37
   3  -3   2 1099.96   20.96
  -4  -3  -2   37.82    1.68
  -4   3   2   39.54    2.41
   4  -3  -2   38.01    1.90
  -4   3  -2   40.95    2.73
   4  -3   2   43.47    2.95
  -5  -3  -2  497.98   10.00
  -5   3   2  502.14   10.77
   5  -3  -2  526.91   11.21
  -5   3  -2  549.32   12.09
   5  -3   2  568.81   12.00
  -6   3   2  155.82    6.11
   6  -3  -2  172.17    6.68
  -6   3  -2  159.21    6.41
   6  -3   2  164.93    6.68
  -7   3   2   40.16    2.55
   7  -3  -2   39.18    2.84
  -7   3  -2   39.96    2.57
   7  -3   2   44.68    2.79
  -8   3   2   58.64    3.28
  -8  -3   2   51.17    3.88
   8  -3  -2   61.08    3.44
  -8   3  -2   58.84    3.82
   8  -3   2   61.31    3.45
  -9   3   2  218.47    7.88
   9  -3  -2  228.18    8.37
  -9   3  -2  220.04    8.03
   9  -3   2  240.01    9.00
 -10   3   2   49.61    2.85
 -10  -3   2   49.31    3.32
  10  -3  -2   56.55    3.22
 -10   3  -2   55.14    3.14
  10  -3   2   61.78    3.60
 -11   3   2   27.66    2.02
 -11  -3   2   26.11    2.09
 -11   3  -2   26.70    2.04
  11  -3  -2   27.12    2.14
  11  -3   2   30.44    2.11
 -12   3   2   28.67    2.11
 -12  -3   2   26.86    2.65
 -12   3  -2   30.53    2.25
  12  -3  -2   28.23    2.51
  12  -3   2   35.92    2.81
 -13   3   2   60.44    3.49
 -13  -3   2   61.90    3.95
 -13   3  -2   71.00    3.90
  13  -3  -2   73.49    4.36
  13  -3   2   78.82    4.72
 -14   3   2    7.03    1.11
 -14  -3   2    6.10    0.94
 -14   3  -2    8.11    1.17
  14  -3  -2    5.31    1.13
 -15   3   2    3.09    0.96
 -15  -3   2    1.17    0.71
 -15   3  -2    2.76    0.98
  15  -3  -2    0.92    0.84
 -16   3   2   19.88    1.95
 -16  -3   2   19.17    1.92
 -16   3  -2   19.98    1.93
  16  -3  -2   14.09    1.72
 -17   3   2   34.45    2.53
 -17  -3   2   32.47    2.49
 -17   3  -2   33.46    2.45
  17  -3  -2   31.20    2.61
 -17  -3  -2   38.86    2.80
 -18   3   2  119.24    6.72
 -18  -3   2  111.00    6.72
 -18   3  -2  122.32    6.86
  18  -3  -2  131.51    7.46
 -18  -3  -2  113.78    7.12
 -19   3   2   87.56    4.78
 -19  -3   2   88.58    4.83
  19  -3  -2   84.72    5.44
 -19  -3  -2   85.77    5.12
 -20   3   2    4.51    1.02
 -20  -3   2    4.92    1.03
 -20   3  -2    4.93    1.10
  20  -3  -2    5.54    1.10
 -20  -3  -2    4.23    0.96
 -21   3   2   32.32    2.36
 -21  -3   2   30.89    2.39
 -21   3  -2   35.09    2.44
 -21  -3  -2   33.70    2.06
  21  -3  -2   28.87    2.63
 -22   3   2   68.15    3.52
 -22  -3   2   69.90    3.96
 -22   3  -2   61.60    3.48
 -22  -3  -2   62.91    3.74
  22  -3  -2   54.23    4.33
 -23   3   2   29.95    2.36
 -23  -3   2   26.34    2.45
 -23   3  -2   31.81    2.67
 -23  -3  -2   34.43    2.65
  23  -3  -2   23.55    2.80
 -24   3   2    5.32    1.21
 -24  -3   2    4.63    0.95
 -24   3  -2    4.07    1.03
 -24  -3  -2    6.07    1.15
  24  -3  -2    4.68    1.10
 -25   3   2   21.86    1.89
 -25  -3   2   21.21    1.95
 -25   3  -2   22.04    2.07
 -25  -3  -2   22.26    2.04
  25  -3  -2   22.96    2.25
 -26   3   2    2.13    0.97
 -26  -3   2    1.47    0.88
 -26   3  -2    3.85    1.00
 -26  -3  -2    1.66    0.88
  26  -3  -2    2.58    0.88
 -27   3   2   19.85    2.30
 -27  -3   2   20.85    2.43
 -27   3  -2   21.77    2.32
 -27  -3  -2   23.58    2.69
 -28   3   2   27.97    2.14
 -28  -3   2   30.07    2.25
 -28   3  -2   32.03    2.36
 -28  -3  -2   31.83    2.37
 -29   3   2   18.66    1.75
 -29  -3   2   19.09    2.01
 -29   3  -2   23.28    2.33
 -29  -3  -2   20.68    2.00
 -30   3   2    4.28    1.12
 -30  -3   2    4.26    1.09
 -30   3  -2    4.14    1.04
 -30  -3  -2    7.75    1.24
 -31   3   2   15.49    1.46
 -31  -3   2   12.20    1.47
 -31   3  -2   13.75    1.45
 -31  -3  -2   15.96    1.74
 -32   3   2   33.20    2.69
 -32  -3   2   28.70    2.73
 -32   3  -2   32.69    2.47
 -32  -3  -2   38.83    2.73
 -33   3   2    2.86    0.93
 -33  -3   2    2.39    0.94
 -33   3  -2    4.78    1.13
 -33  -3  -2    2.41    1.00
 -34   3   2   11.28    1.69
 -34  -3   2   12.23    1.31
 -34   3  -2   13.02    1.38
 -34  -3  -2   11.93    1.55
 -35   3   2    6.38    1.26
 -35  -3   2    6.10    1.04
 -35   3  -2    5.97    1.21
 -35  -3  -2    4.35    1.35
 -36   3   2    6.55    1.14
 -36  -3   2    4.60    1.14
 -36   3  -2    8.07    1.44
 -36  -3  -2    4.11    1.21
 -37   3   2    2.93    1.28
 -37  -3   2    1.76    1.03
 -37   3  -2    2.31    1.14
 -37  -3  -2    1.76    1.20
 -38   3   2    8.98    1.63
 -38  -3   2    9.26    1.61
 -38   3  -2    7.60    1.33
 -38  -3  -2    9.61    1.71
   0   3   3   -0.01    0.69
   0  -3  -3    0.37    0.66
   0   3  -3    0.22    0.69
   1   3   3  114.32    5.64
  -1   3   3  107.77    5.55
  -1  -3  -3  107.06    5.41
   1  -3  -3  106.90    5.45
   1   3  -3  111.87    6.25
  -1   3  -3  115.69    6.39
  -2  -3  -3  236.12    8.07
  -2   3   3  233.00    8.25
   2  -3  -3  247.49    8.73
   2   3  -3  246.11    9.21
  -2   3  -3  227.58    8.24
  -3  -3  -3  599.48   11.80
  -3   3   3  560.97   11.71
   3  -3  -3  600.33   12.09
   3   3  -3  631.78   13.15
  -3   3  -3  636.80   13.83
  -4  -3  -3  196.59    6.84
  -4   3   3  201.59    7.28
   4  -3  -3  203.26    7.49
  -4   3  -3  202.88    8.01
  -5  -3  -3  639.42   12.32
  -5   3   3  662.79   13.40
   5  -3  -3  697.89   14.06
  -5   3  -3  670.80   15.42
  -6   3   3  455.73   13.04
   6  -3  -3  478.41   13.56
  -6   3  -3  479.28   13.74
  -7   3   3  346.27   10.11
   7  -3  -3  360.76   10.65
  -7   3  -3  362.72   10.97
  -8   3   3  139.53    3.49
   8  -3  -3  147.63    5.89
  -8   3  -3  153.76    6.25
  -9  -3   3  295.52    9.78
  -9   3   3  325.73    9.74
   9  -3  -3  324.13    9.73
  -9   3  -3  315.02    9.72
 -10  -3   3  156.72    6.24
 -10   3   3  190.28    7.05
  10  -3  -3  201.89    7.74
 -10   3  -3  187.74    7.10
 -11   3   3    5.46    0.96
 -11  -3   3    5.74    1.12
  11  -3  -3    6.60    1.25
 -11   3  -3    5.53    0.99
 -12   3   3   25.52    1.57
 -12  -3   3   25.50    1.90
  12  -3  -3   25.49    1.88
 -12   3  -3   25.54    1.83
 -13   3   3   65.14    3.56
 -13  -3   3   53.03    3.13
  13  -3  -3   65.55    3.85
 -13   3  -3   62.18    3.75
 -14   3   3  213.99    8.53
 -14  -3   3  215.83    8.80
  14  -3  -3  238.03    6.87
 -14   3  -3  234.31    4.93
 -15   3   3  163.62    6.92
 -15  -3   3  199.26    8.31
 -15   3  -3  203.92    8.50
  15  -3  -3  151.88    6.86
 -16   3   3   85.09    5.05
 -16  -3   3   79.23    4.18
 -16   3  -3  100.46    5.79
  16  -3  -3   98.27    6.14
 -17   3   3   68.10    3.55
 -17  -3   3   68.97    3.88
 -17   3  -3   77.34    4.08
  17  -3  -3   82.38    3.44
 -18   3   3   19.01    1.89
 -18  -3   3   15.73    1.48
 -18   3  -3   18.82    1.86
  18  -3  -3   14.69    1.70
 -19   3   3    2.65    0.96
 -19  -3   3    2.83    0.85
 -19   3  -3    2.49    1.01
  19  -3  -3    3.69    0.98
 -19  -3  -3    4.63    0.98
 -20   3   3   48.65    3.08
 -20  -3   3   43.63    2.94
  20  -3  -3   55.10    3.63
 -20  -3  -3   46.29    3.14
 -21   3   3   13.40    1.43
 -21  -3   3   15.50    1.56
 -21   3  -3   14.70    1.48
  21  -3  -3   13.88    1.57
 -21  -3  -3   11.77    1.59
 -22   3   3   76.53    4.08
 -22  -3   3   81.03    4.19
 -22   3  -3   91.65    3.39
  22  -3  -3   80.36    5.14
 -22  -3  -3   85.10    3.68
 -23   3   3   14.08    1.37
 -23  -3   3   13.25    1.30
 -23   3  -3   11.37    1.20
 -23  -3  -3   16.43    1.72
  23  -3  -3   14.44    1.64
 -24   3   3   34.43    2.61
 -24  -3   3   36.78    2.87
 -24   3  -3   37.00    2.73
  24  -3  -3   33.81    2.84
 -25   3   3   61.55    3.46
 -25  -3   3   53.18    3.22
 -25   3  -3   58.82    3.44
 -25  -3  -3   57.44    3.67
 -26   3   3   11.56    1.94
 -26  -3   3   11.06    1.66
 -26   3  -3    9.62    1.80
 -26  -3  -3   14.11    1.95
  26  -3  -3   10.77    1.92
 -27   3   3  218.23    7.09
 -27  -3   3  212.15    7.04
 -27   3  -3  249.53    7.41
 -27  -3  -3  233.26    8.29
  27  -3  -3  244.41    8.45
 -28   3   3   16.09    2.02
 -28  -3   3   15.78    2.32
 -28   3  -3   11.77    1.70
 -28  -3  -3   15.54    2.03
  28  -3  -3   14.29    2.11
 -29   3   3   72.77    4.51
 -29  -3   3   75.56    5.24
 -29   3  -3   81.41    5.07
 -29  -3  -3   71.53    5.38
 -30   3   3    2.58    1.06
 -30  -3   3    2.54    1.00
 -30   3  -3    2.32    1.06
 -30  -3  -3    3.69    1.05
 -31   3   3   56.04    3.77
 -31  -3   3   56.10    3.94
 -31   3  -3   56.21    3.87
 -31  -3  -3   51.14    4.07
 -32   3   3   20.42    1.84
 -32  -3   3   19.55    2.05
 -32   3  -3   18.84    1.67
 -32  -3  -3   17.84    1.95
 -33   3   3    2.53    1.00
 -33  -3   3    3.59    1.02
 -33   3  -3    2.10    1.01
 -33  -3  -3    3.98    1.06
 -34   3   3   28.61    2.92
 -34  -3   3   24.91    2.44
 -34   3  -3   24.73    2.51
 -34  -3  -3   23.75    2.38
 -35   3   3   12.57    1.72
 -35  -3   3   10.65    1.47
 -35   3  -3   12.62    1.61
 -35  -3  -3   12.33    1.85
 -36   3   3    5.15    1.39
 -36  -3   3    4.63    1.09
 -36   3  -3    5.52    1.13
 -36  -3  -3    4.28    1.18
 -37   3   3    0.62    1.24
 -37  -3   3    1.09    0.92
 -37   3  -3    1.39    1.19
 -37  -3  -3    1.62    1.09
 -38   3   3    1.56    1.28
 -38  -3   3    2.09    1.19
 -38   3  -3    2.06    1.17
 -38  -3  -3    1.89    1.13
   0   3   4  195.40    7.18
   0  -3  -4  190.50    6.76
   0   3  -4  155.78    9.44
   1   3   4   30.50    1.57
  -1   3   4   28.78    1.60
  -1  -3  -4   26.48    1.44
   1  -3  -4   26.80    1.48
   1   3  -4   25.94    2.74
  -1   3  -4   28.19    2.39
  -2  -3  -4   25.57    1.38
  -2   3   4   24.77    1.53
   2  -3  -4   25.68    1.49
   2   3  -4   23.12    2.58
  -2   3  -4   26.60    1.75
  -3  -3  -4   72.89    3.53
  -3   3   4   74.77    3.74
   3  -3  -4   76.70    3.84
   3   3  -4   61.59    4.98
  -3   3  -4   66.02    3.56
  -4  -3  -4    5.89    0.80
  -4   3   4    6.04    0.93
   4  -3  -4    6.89    1.03
   4   3  -4    9.04    1.37
  -4   3  -4    6.66    1.68
  -5   3   4   96.08    4.88
   5  -3  -4  105.89    5.35
  -5   3  -4  112.13    6.10
  -6   3   4  369.44   10.53
   6  -3  -4  424.91   12.01
  -6   3  -4  423.76   12.86
  -7   3   4  288.01    8.74
   7  -3  -4  314.12    9.29
  -7   3  -4  327.08    9.88
  -8   3   4   84.29    4.59
   8  -3  -4   85.83    4.68
  -8   3  -4   85.46    5.01
  -9  -3   4  191.97    7.22
  -9   3   4  185.27    6.84
   9  -3  -4  210.59    7.75
  -9   3  -4  220.72    8.15
 -10  -3   4  397.77    9.20
 -10   3   4  389.21    8.72
  10  -3  -4  443.03    9.94
 -10   3  -4  448.65   10.07
 -11  -3   4   21.27    1.74
 -11   3   4   23.11    1.57
  11  -3  -4   24.75    1.65
 -11   3  -4   23.85    1.97
 -12  -3   4   85.87    5.07
 -12   3   4   89.75    4.83
  12  -3  -4   96.42    5.43
 -12   3  -4  101.12    5.34
 -13  -3   4   48.73    3.27
 -13   3   4   55.15    3.31
  13  -3  -4   53.68    3.34
 -13   3  -4   51.85    3.32
 -14  -3   4  156.23    6.81
 -14   3   4  122.86    3.42
 -15   3   4  528.20   12.28
  15  -3  -4  495.57   12.67
 -15   3  -4  551.26   12.91
 -16   3   4  149.10    3.77
 -16  -3   4  132.01    7.58
  16  -3  -4  128.24    8.01
 -16   3  -4  144.26    8.29
 -17   3   4  209.16    6.18
 -17  -3   4  189.78    5.80
  17  -3  -4  237.87    7.91
 -17   3  -4  233.04    6.64
 -18   3   4   98.32    5.06
 -18  -3   4   98.25    5.13
 -18   3  -4   98.99    5.34
  18  -3  -4  109.69    6.15
 -19   3   4   26.04    1.99
 -19  -3   4   21.06    1.84
 -19   3  -4   25.19    1.89
  19  -3  -4   22.78    2.41
 -20   3   4   37.65    1.87
 -20  -3   4   33.91    2.45
 -20   3  -4   35.84    2.50
  20  -3  -4   35.87    2.85
 -21   3   4   32.71    2.14
 -21  -3   4   30.14    2.16
  21  -3  -4   35.36    2.55
 -21  -3  -4   31.95    2.34
 -22   3   4   50.27    3.01
 -22  -3   4   45.06    2.99
 -22   3  -4   45.43    2.95
  22  -3  -4   54.85    3.72
 -22  -3  -4   43.72    3.18
 -23   3   4   33.72    2.61
 -23  -3   4   34.88    2.72
 -23   3  -4   30.94    2.55
  23  -3  -4   35.52    3.17
 -23  -3  -4   36.57    2.97
 -24   3   4   78.54    4.11
 -24  -3   4   69.06    3.83
 -24   3  -4   75.23    4.25
  24  -3  -4   66.78    4.33
 -24  -3  -4   69.58    4.23
 -25   3   4   54.01    3.12
 -25  -3   4   44.69    2.29
 -25   3  -4   51.77    3.08
 -25  -3  -4   46.81    3.78
  25  -3  -4   52.94    3.42
 -26   3   4   69.34    3.98
 -26  -3   4   67.41    3.96
 -26   3  -4   60.76    3.66
 -26  -3  -4   66.31    4.19
  26  -3  -4   60.19    4.33
 -27   3   4    5.70    1.04
 -27  -3   4    5.82    0.96
 -27   3  -4   10.38    1.22
 -27  -3  -4    5.18    1.20
  27  -3  -4    6.31    1.21
 -28   3   4    5.55    1.14
 -28  -3   4    4.43    1.06
 -28   3  -4    5.47    1.17
 -28  -3  -4    5.43    1.13
  28  -3  -4    5.91    1.43
 -29   3   4    4.88    1.15
 -29  -3   4    7.38    1.15
 -29   3  -4    8.27    1.23
 -29  -3  -4    6.35    1.11
  29  -3  -4    7.02    1.31
 -30   3   4   13.23    1.33
 -30  -3   4   11.82    1.36
 -30   3  -4   14.31    1.32
 -30  -3  -4   12.06    1.49
  30  -3  -4   11.06    1.77
 -31   3   4    5.36    1.11
 -31  -3   4    5.33    1.18
 -31   3  -4    3.19    1.05
 -31  -3  -4    4.34    1.22
 -32   3   4   39.41    2.50
 -32  -3   4   36.03    2.61
 -32   3  -4   31.06    2.26
 -32  -3  -4   36.73    2.87
 -33   3   4    2.59    1.01
 -33  -3   4    2.46    0.89
 -33   3  -4    0.58    1.03
 -33  -3  -4    1.27    0.95
 -34  -3   4   19.50    2.16
 -34   3   4   20.22    1.89
 -34   3  -4   18.77    1.65
 -34  -3  -4   16.58    1.65
 -35   3   4    6.95    1.25
 -35  -3   4    8.86    1.27
 -35   3  -4    6.16    1.18
 -35  -3  -4    6.41    1.38
 -36  -3   4    1.33    0.96
 -36   3   4    1.55    1.09
 -36   3  -4    0.96    1.00
 -36  -3  -4    2.30    1.05
 -37  -3   4    0.11    1.06
 -37   3   4    0.31    1.39
 -37   3  -4    0.88    1.03
 -38  -3   4    2.77    1.02
 -38   3   4    3.47    1.16
 -38   3  -4    2.35    1.24
 -38  -3  -4    3.11    1.06
   0  -3  -5   -0.09    0.66
  -1   3   5   30.47    1.63
  -1  -3  -5   30.84    1.50
   1  -3  -5   30.27    1.51
  -1   3  -5   23.71    1.42
  -2  -3  -5   11.70    1.01
  -2   3   5   11.41    1.06
   2  -3  -5   11.36    1.10
  -2   3  -5   14.58    1.70
  -3  -3  -5   68.16    3.26
  -3   3   5   66.92    3.50
   3  -3  -5   67.84    3.44
  -3   3  -5   62.66    3.95
  -4  -3  -5   54.63    2.85
  -4   3   5   51.78    2.82
   4  -3  -5   55.09    2.97
  -4   3  -5   49.46    3.19
   5   3  -5   34.62    1.85
  -5   3   5   37.89    1.85
   5  -3  -5   40.39    2.46
  -5   3  -5   46.51    3.05
  -6   3   5    6.66    0.99
   6   3  -5    5.18    1.90
   6  -3  -5    5.66    1.05
  -6   3  -5    5.61    1.46
  -7   3   5   74.78    3.79
   7  -3  -5   78.82    3.95
   7   3  -5   76.78    8.53
  -7   3  -5   84.42    5.04
  -8   3   5  249.62    4.97
   8  -3  -5  247.47    8.96
  -8   3  -5  266.24    9.04
  -9   3   5  293.91    7.11
   9  -3  -5  325.76    8.06
  -9   3  -5  328.45    7.81
 -10  -3   5  134.16    6.04
 -10   3   5  151.66    6.39
  10  -3  -5  152.70    6.63
 -10   3  -5  143.76    6.63
 -11  -3   5    5.41    0.79
 -11   3   5    5.78    1.00
  11  -3  -5    4.82    0.94
 -12  -3   5  298.87    7.58
 -12   3   5  278.89    6.92
  12  -3  -5  318.55    8.17
 -12   3  -5  328.63    7.79
  13  -3  -5  175.11    7.77
 -14  -3   5   42.02    2.70
 -14   3   5   44.25    2.10
  14  -3  -5   43.96    2.34
 -14   3  -5   38.66    2.54
 -15  -3   5   26.30    2.36
 -15   3   5   25.57    2.21
  15  -3  -5   26.34    2.64
 -15   3  -5   27.42    2.63
 -16  -3   5  108.02    6.25
 -16   3   5  107.75    6.21
  16  -3  -5  109.27    6.62
 -16   3  -5  114.43    6.72
 -17  -3   5   76.90    3.81
 -17   3   5   93.44    5.45
  17  -3  -5   94.66    6.01
 -17   3  -5   92.67    5.42
 -18  -3   5  120.37    6.08
 -18   3   5  133.54    6.38
  18  -3  -5  141.05    7.17
 -18   3  -5  122.38    5.95
 -19  -3   5   93.24    4.87
 -19   3   5  101.41    2.92
  19  -3  -5  105.61    5.63
 -19   3  -5   98.06    5.03
 -20  -3   5   88.98    4.73
 -20   3   5   99.33    5.06
 -20   3  -5  111.34    5.56
  20  -3  -5  114.67    6.01
 -21  -3   5    2.06    0.71
 -21   3   5    3.05    0.90
 -21   3  -5    1.58    1.04
  21  -3  -5    2.77    1.07
 -22  -3   5   35.44    2.67
 -22   3   5   36.29    2.66
 -22   3  -5   33.78    2.60
  22  -3  -5   35.24    3.59
 -23  -3   5   20.31    1.87
 -23   3   5   23.81    2.06
 -23   3  -5   23.02    2.07
  23  -3  -5   23.07    2.51
 -23  -3  -5   24.71    2.28
 -24  -3   5    9.80    1.16
 -24   3   5    7.02    1.28
 -24   3  -5    5.83    1.48
  24  -3  -5    6.24    1.34
 -24  -3  -5    6.72    1.09
 -25  -3   5   94.53    4.31
 -25   3   5   97.79    4.39
 -25   3  -5   92.44    5.12
  25  -3  -5   89.72    5.24
 -25  -3  -5   93.19    4.54
 -26  -3   5    4.40    0.92
 -26   3   5    3.75    0.86
 -26   3  -5    3.95    0.96
  26  -3  -5    4.85    1.19
 -26  -3  -5    4.53    0.94
 -27  -3   5    4.93    0.99
 -27   3   5    4.19    0.99
 -27   3  -5    4.70    1.08
 -27  -3  -5    3.21    0.96
  27  -3  -5    4.10    1.19
 -28  -3   5    3.88    1.07
 -28   3   5    1.88    1.11
 -28   3  -5    1.53    1.05
 -28  -3  -5    4.05    1.02
  28  -3  -5    2.84    1.17
 -29  -3   5   33.68    2.87
 -29   3   5   35.70    2.88
 -29   3  -5   32.27    2.56
 -29  -3  -5   36.24    3.00
  29  -3  -5   29.52    3.43
 -30  -3   5    7.56    1.58
 -30   3   5    9.40    1.21
 -30   3  -5   10.16    1.21
 -30  -3  -5    8.41    1.35
  30  -3  -5    7.61    1.65
 -31  -3   5   82.97    6.41
 -31   3   5   83.58    5.12
 -31   3  -5   77.09    4.74
 -31  -3  -5   72.00    5.07
  31  -3  -5   68.55    5.38
 -32  -3   5    2.46    1.06
 -32   3   5    2.11    0.98
 -32   3  -5    1.93    1.08
 -32  -3  -5    1.53    1.18
  32  -3  -5    2.03    0.97
 -33  -3   5   17.82    1.86
 -33   3   5   17.55    1.75
 -33   3  -5   15.74    1.79
 -33  -3  -5   14.61    2.04
 -34  -3   5   -0.85    0.92
 -34   3   5    0.48    1.00
 -34   3  -5    0.31    1.14
 -34  -3  -5    0.77    0.98
 -35  -3   5    8.14    1.30
 -35   3   5    9.78    1.31
 -35   3  -5    8.27    1.23
 -35  -3  -5   11.08    1.59
 -36  -3   5    3.43    1.03
 -36   3   5    3.31    1.23
 -36   3  -5    3.61    1.24
 -36  -3  -5    1.96    1.03
 -37  -3   5    1.53    1.16
 -37   3   5    1.93    1.18
 -37   3  -5    0.07    1.23
 -37  -3  -5    1.86    1.04
   0  -3  -6    7.47    0.93
  -1   3   6  200.18    7.15
  -1  -3  -6  185.73    6.60
   1  -3  -6  188.24    6.68
  -2   3   6   24.23    1.41
  -2  -3  -6   23.14    1.33
   2  -3  -6   23.99    1.36
  -3  -3  -6  142.37    5.41
  -3   3   6  143.59    5.43
   3  -3  -6  150.81    5.63
  -4  -3  -6   49.18    2.59
  -4   3   6   48.44    2.62
   4  -3  -6   50.72    2.76
   5   3  -6   56.42    3.22
  -5   3   6   53.57    2.90
   5  -3  -6   59.08    3.11
  -6   3   6  371.75   10.66
   6   3  -6  363.47   11.18
   6  -3  -6  372.83   10.84
  -7   3   6  193.64    7.09
   7   3  -6  174.36    7.09
   7  -3  -6  195.98    7.29
  -7   3  -6  176.88    7.39
  -8   3   6   61.19    3.31
   8  -3  -6   61.45    3.56
   8   3  -6   61.85    3.97
  -8   3  -6   58.61    3.79
  -9   3   6   63.80    3.45
   9  -3  -6   69.80    3.79
   9   3  -6   56.54    4.67
  -9   3  -6   76.00    2.70
 -10   3   6   44.03    2.06
  10  -3  -6   47.85    2.90
  10   3  -6   39.85    4.07
 -10   3  -6   45.65    2.81
 -11  -3   6   89.34    5.26
 -11   3   6   90.26    4.85
  11  -3  -6   77.81    4.57
  11   3  -6   60.44    6.25
 -11   3  -6   94.50    5.10
  12   3  -6  540.96   18.12
 -13   3   6  289.99    7.00
 -14  -3   6  240.04    7.25
 -14   3   6  258.74    6.96
  14  -3  -6  262.12    7.61
 -15  -3   6   15.40    1.35
 -15   3   6   15.46    1.25
  15  -3  -6   15.23    1.43
 -15   3  -6   15.32    1.31
  15   3  -6    9.62    2.33
 -16  -3   6   16.65    1.24
 -16   3   6   17.93    1.68
  16  -3  -6   17.02    1.58
 -16   3  -6   16.42    1.66
 -17  -3   6   78.61    4.35
 -17   3   6   79.56    4.13
  17  -3  -6   94.18    4.91
 -17   3  -6   75.76    4.94
 -18  -3   6    6.12    1.09
 -18   3   6    6.87    1.14
  18  -3  -6    7.11    1.19
 -18   3  -6    5.99    1.54
 -19  -3   6  157.05    7.46
 -19   3   6  150.18    6.91
  19  -3  -6  150.85    7.57
 -19   3  -6  144.90    7.27
 -20  -3   6   27.78    1.99
 -20   3   6   27.39    1.99
  20  -3  -6   32.39    2.39
 -20   3  -6   33.94    1.93
 -21  -3   6   51.40    3.20
 -21   3   6   55.03    2.20
  21  -3  -6   58.52    3.46
 -21   3  -6   51.42    3.30
 -22  -3   6    9.31    1.00
 -22   3   6   10.34    1.13
 -22   3  -6    9.51    1.43
  22  -3  -6    8.69    1.24
 -23  -3   6   53.53    3.22
 -23   3   6   53.25    3.15
 -23   3  -6   52.37    3.63
  23  -3  -6   52.32    3.80
 -24  -3   6    6.10    1.07
 -24   3   6    6.23    1.07
 -24   3  -6    7.00    1.25
  24  -3  -6    6.03    1.24
 -24  -3  -6    5.46    0.96
 -25   3   6    0.32    0.80
 -25   3  -6   -0.33    1.03
  25  -3  -6    0.61    1.00
 -25  -3  -6    0.53    0.81
 -26  -3   6   33.86    2.25
 -26   3   6   32.36    1.95
 -26   3  -6   34.45    2.18
  26  -3  -6   25.63    2.96
 -26  -3  -6   31.90    2.25
 -27  -3   6    2.49    0.83
 -27   3   6    0.89    0.92
 -27   3  -6    1.38    0.91
  27  -3  -6    3.12    1.09
 -27  -3  -6    2.58    0.92
 -28  -3   6    5.65    1.02
 -28   3   6    6.17    1.44
 -28   3  -6    5.98    1.12
 -28  -3  -6    7.11    1.20
  28  -3  -6    5.22    1.24
 -29  -3   6   40.40    2.70
 -29   3   6   42.82    2.62
 -29   3  -6   42.42    2.62
 -29  -3  -6   43.38    3.11
  29  -3  -6   35.61    3.17
 -30  -3   6   10.46    1.28
 -30   3   6   12.01    1.25
 -30   3  -6    7.76    1.12
 -30  -3  -6   10.74    1.45
  30  -3  -6    9.25    1.33
 -31  -3   6   10.30    1.41
 -31   3   6    9.12    1.34
 -31   3  -6    8.84    1.31
 -31  -3  -6   10.48    1.36
  31  -3  -6    6.29    1.69
 -32  -3   6   18.31    1.61
 -32   3   6   20.31    1.61
 -32   3  -6   18.18    1.60
 -32  -3  -6   18.91    1.84
  32  -3  -6   15.05    2.19
 -33  -3   6    4.56    1.14
 -33   3   6    2.01    0.99
 -33   3  -6    1.68    1.13
 -33  -3  -6    3.40    1.09
  33  -3  -6    1.59    1.02
 -34  -3   6    2.84    1.01
 -34   3   6    3.08    1.15
 -34   3  -6    2.13    1.01
 -34  -3  -6    2.18    0.99
 -35  -3   6   11.56    1.61
 -35   3   6   12.16    1.60
 -35   3  -6   12.63    1.63
 -35  -3  -6    9.20    1.40
 -36  -3   6    4.44    1.12
 -36   3   6    3.57    1.18
 -36   3  -6    5.23    1.23
 -36  -3  -6    6.45    1.29
 -37  -3   6    8.82    1.56
 -37   3   6   10.58    1.56
 -37   3  -6    9.15    1.53
 -37  -3  -6    6.55    1.34
   0  -3  -7    1.48    0.80
  -1   3   7  361.00   10.22
  -1  -3  -7  355.59   10.01
   1  -3  -7  356.49   10.03
  -2   3   7    6.82    0.94
  -2  -3  -7    6.48    0.87
   2  -3  -7    7.44    0.99
  -3  -3  -7   56.73    2.83
  -3   3   7   56.28    2.90
   3  -3  -7   55.55    2.96
  -4  -3  -7  378.37   10.48
  -4   3   7  347.76    9.88
   4  -3  -7  348.40    9.88
   5   3  -7   68.97    3.58
  -5   3   7   64.63    3.27
   5  -3  -7   74.11    3.73
  -6   3   7   28.25    1.92
   6   3  -7   30.77    2.27
   6  -3  -7   31.78    2.13
  -7   3   7  242.87    5.93
   7   3  -7  239.14    7.25
   7  -3  -7  260.10    6.70
  -8   3   7    7.59    1.03
   8   3  -7    5.23    0.99
   8  -3  -7    7.48    1.02
  -9   3   7   75.89    3.84
   9  -3  -7   80.97    4.63
   9   3  -7   80.93    4.72
 -10   3   7   36.41    2.23
  10  -3  -7   35.85    2.40
  10   3  -7   36.42    3.09
 -10   3  -7   37.77    2.71
  11  -3  -7  252.05    6.49
  11   3  -7  239.90    8.55
 -12  -3   7  102.41    5.92
 -12   3   7  111.15    5.78
  12  -3  -7  112.87    5.92
  12   3  -7   80.50    7.13
 -12   3  -7  102.47    5.37
 -13  -3   7  328.52    9.71
 -13   3   7  321.58    8.10
  13  -3  -7  319.92    9.01
 -13   3  -7  295.78    7.56
 -14  -3   7   91.87    5.54
 -14   3   7   90.78    5.16
  14  -3  -7   90.04    5.54
 -14   3  -7  102.58    5.81
 -15  -3   7   28.57    2.61
 -15   3   7   27.10    2.23
  15  -3  -7   28.35    2.48
  15   3  -7   19.63    3.15
 -15   3  -7   22.84    1.97
 -16  -3   7   34.07    2.34
 -16   3   7   28.98    2.34
  16  -3  -7   32.66    2.47
 -16   3  -7   30.33    2.20
  16   3  -7   25.51    3.25
 -17  -3   7   92.48    5.01
 -17   3   7   92.82    4.69
  17  -3  -7   89.69    5.09
 -17   3  -7  100.28    3.14
  17   3  -7   74.58    5.96
 -18  -3   7   60.47    2.60
 -18   3   7   62.67    2.48
  18  -3  -7   64.84    3.81
 -18   3  -7   68.68    3.72
 -19  -3   7   12.05    1.27
 -19   3   7   13.55    1.22
  19  -3  -7   12.52    1.32
 -19   3  -7   11.61    1.22
 -20  -3   7   14.18    1.24
 -20   3   7   15.10    1.27
  20  -3  -7   15.14    1.54
 -20   3  -7   15.92    1.42
 -21  -3   7   80.18    4.02
 -21   3   7   81.18    3.99
  21  -3  -7   81.29    4.44
 -21   3  -7   72.83    3.78
 -22  -3   7    5.76    1.00
 -22   3   7    6.63    1.10
  22  -3  -7    3.65    1.01
 -22   3  -7    4.01    0.91
 -23  -3   7    5.43    0.95
 -23   3   7    6.28    0.99
  23  -3  -7    4.99    1.11
 -23   3  -7    5.25    1.10
 -24  -3   7    3.56    0.93
 -24   3   7    2.71    0.87
 -24   3  -7    3.13    1.06
  24  -3  -7    4.54    1.18
 -25  -3   7   16.02    1.95
 -25   3   7   17.34    1.90
 -25   3  -7   15.13    2.02
  25  -3  -7   13.58    2.11
 -26  -3   7   20.48    2.33
 -26   3   7   17.86    1.99
 -26   3  -7   18.05    2.42
  26  -3  -7   19.24    2.58
 -26  -3  -7   19.90    2.32
 -27  -3   7    4.69    0.89
 -27   3   7    5.03    1.07
 -27   3  -7    5.82    1.12
  27  -3  -7    7.43    1.23
 -27  -3  -7    4.89    1.00
 -28  -3   7   21.51    1.88
 -28   3   7   25.12    2.15
 -28   3  -7   20.21    1.92
  28  -3  -7   18.23    1.93
 -28  -3  -7   25.77    2.20
 -29  -3   7   12.77    1.24
 -29   3   7   11.93    1.16
 -29   3  -7   11.61    1.34
  29  -3  -7    8.09    1.51
 -29  -3  -7   11.70    1.45
 -30  -3   7   16.63    1.62
 -30   3   7   16.80    1.77
 -30   3  -7   14.60    1.45
 -30  -3  -7   13.64    1.50
  30  -3  -7   14.98    1.90
 -31  -3   7   15.16    1.68
 -31   3   7   19.32    1.79
 -31   3  -7   13.33    1.68
 -31  -3  -7   14.72    1.67
  31  -3  -7   13.98    2.22
 -32  -3   7   11.23    1.73
 -32   3   7   10.79    1.40
 -32   3  -7   10.22    1.34
 -32  -3  -7   13.28    1.44
  32  -3  -7    9.20    1.42
 -33  -3   7    4.77    1.32
 -33   3   7    4.24    0.98
 -33   3  -7    6.76    1.13
 -33  -3  -7    3.40    1.19
  33  -3  -7    3.95    1.19
 -34  -3   7    1.75    1.01
 -34   3   7    3.27    1.25
 -34   3  -7    1.38    1.18
 -34  -3  -7    2.91    1.07
  34  -3  -7    2.05    1.31
 -35  -3   7   29.10    2.82
 -35   3   7   33.60    3.05
 -35   3  -7   27.86    2.42
 -35  -3  -7   31.93    3.26
 -36  -3   7    0.63    0.87
 -36   3   7    0.46    1.15
 -36   3  -7    0.63    1.23
 -36  -3  -7    1.72    1.10
 -37  -3   7    4.04    1.19
 -37   3   7    5.54    1.08
 -37   3  -7    3.94    1.23
 -37  -3  -7    4.52    1.21
   0  -3  -8  121.30    5.90
  -1  -3  -8  148.48    5.47
   1  -3  -8  146.33    5.52
  -2   3   8  222.33    7.69
  -2  -3  -8  209.07    7.31
   2  -3  -8  221.52    7.75
  -3  -3  -8    6.47    0.89
  -3   3   8    7.82    0.88
   3  -3  -8    6.64    0.99
  -4  -3  -8    3.86    0.75
  -4   3   8    3.18    0.84
   4  -3  -8    3.83    0.93
   5   3  -8   25.24    1.55
  -5   3   8   26.50    1.78
   5  -3  -8   28.57    1.91
   6   3  -8   41.35    2.54
  -6   3   8   45.14    2.63
   6  -3  -8   44.32    2.15
  -7   3   8   11.72    1.05
   7   3  -8   12.02    1.28
   7  -3  -8   13.03    1.15
  -8   3   8    6.78    0.97
   8   3  -8    5.91    0.91
   8  -3  -8    7.08    1.06
  -9   3   8   78.21    4.20
   9   3  -8   79.05    5.04
   9  -3  -8   80.50    4.47
 -10   3   8   30.14    1.97
  10  -3  -8   30.11    2.21
  10   3  -8   28.11    2.33
 -11   3   8  304.49    7.10
  11  -3  -8  314.14    7.45
 -12   3   8   29.96    2.04
  12  -3  -8   32.03    2.30
  12   3  -8   35.80    3.01
 -12   3  -8   32.46    2.27
 -13  -3   8  186.11    5.98
 -13   3   8  169.53    5.08
  13  -3  -8  182.83    5.67
  13   3  -8  182.59    7.62
 -13   3  -8  192.34    5.51
 -14  -3   8   41.59    3.42
 -14   3   8   44.37    2.65
  14  -3  -8   51.78    3.06
  14   3  -8   34.52    3.84
 -14   3  -8   51.46    2.81
 -15  -3   8  109.67    7.65
 -15   3   8  129.16    6.94
  15  -3  -8  132.42    7.44
 -15   3  -8  137.56    7.42
 -16  -3   8   33.54    2.42
 -16   3   8   34.90    2.19
  16  -3  -8   38.59    2.59
  16   3  -8   21.92    3.55
 -16   3  -8   32.32    2.27
 -17  -3   8   39.23    2.92
 -17   3   8   37.20    1.83
  17  -3  -8   43.23    2.85
  17   3  -8   28.71    4.39
 -17   3  -8   42.61    2.63
 -18  -3   8  135.01    6.68
 -18   3   8  126.80    6.20
  18  -3  -8  138.80    7.00
 -18   3  -8  139.25    6.64
 -19  -3   8   40.53    2.83
 -19   3   8   42.37    2.65
  19  -3  -8   45.20    3.07
 -19   3  -8   41.17    2.76
  19   3  -8   34.87    3.68
 -20  -3   8   86.33    2.91
 -20   3   8   87.40    2.87
  20  -3  -8   88.35    3.47
 -20   3  -8   75.36    4.46
  20   3  -8   63.17    5.73
 -21  -3   8  116.61    3.97
 -21   3   8  115.79    3.80
  21  -3  -8  110.99    4.34
 -21   3  -8  103.43    3.84
 -22  -3   8    5.21    0.82
 -22   3   8    5.23    1.15
  22  -3  -8    4.69    1.12
 -22   3  -8    5.27    1.45
 -23  -3   8  114.30    4.93
 -23   3   8  119.86    4.89
  23  -3  -8  112.16    5.93
 -23   3  -8  125.70    5.20
 -24  -3   8    2.18    0.74
 -24   3   8    2.55    0.91
  24  -3  -8    2.11    1.14
 -24   3  -8    1.09    0.99
 -25  -3   8    3.48    0.83
 -25   3   8    3.39    0.88
  25  -3  -8    3.35    1.15
 -25   3  -8    2.61    0.95
 -26  -3   8    4.05    0.93
 -26   3   8    4.55    1.18
 -26   3  -8    4.59    0.99
  26  -3  -8    3.25    1.16
 -27  -3   8   24.90    2.07
 -27   3   8   27.80    2.25
 -27   3  -8   24.37    2.10
  27  -3  -8   27.86    2.73
 -27  -3  -8   24.88    2.38
 -28  -3   8   18.48    1.51
 -28   3   8   18.38    1.67
 -28   3  -8   14.89    1.90
  28  -3  -8   14.76    1.89
 -28  -3  -8   15.29    1.51
 -29  -3   8    0.44    0.74
 -29   3   8   -0.34    0.78
 -29   3  -8    0.58    1.00
  29  -3  -8    0.14    1.06
 -29  -3  -8   -0.20    0.83
 -30  -3   8    5.90    1.06
 -30   3   8    6.91    1.02
 -30   3  -8    6.03    1.09
  30  -3  -8    5.91    1.24
 -30  -3  -8    5.63    1.10
 -31  -3   8    5.13    1.04
 -31   3   8    6.38    1.10
 -31   3  -8    5.56    1.00
 -31  -3  -8    4.24    1.16
  31  -3  -8    2.53    1.25
 -32  -3   8    9.02    1.37
 -32   3   8    7.49    1.11
 -32   3  -8    8.84    1.23
 -32  -3  -8    5.01    1.14
  32  -3  -8    6.98    1.93
 -33  -3   8    0.92    0.88
 -33   3   8    0.99    0.84
 -33   3  -8    1.00    1.10
 -33  -3  -8    1.62    1.08
  33  -3  -8   -0.58    1.12
 -34  -3   8    0.56    0.86
 -34   3   8    0.43    1.05
 -34   3  -8    0.31    1.08
 -34  -3  -8   -0.30    0.98
  34  -3  -8    0.82    1.41
 -35  -3   8   37.03    3.21
 -35   3   8   35.81    2.75
 -35   3  -8   33.71    2.70
 -35  -3  -8   35.01    2.96
  35  -3  -8   34.85    3.23
 -36  -3   8    7.39    1.21
 -36   3   8    4.44    1.23
 -36   3  -8    6.19    1.58
 -36  -3  -8    7.42    1.44
  36  -3  -8    4.45    1.44
 -37  -3   8   22.16    2.79
 -37   3   8   25.60    2.53
 -37   3  -8   24.40    2.59
 -37  -3  -8   22.44    2.58
   0  -3  -9    0.22    0.68
  -1  -3  -9   96.95    4.92
   1  -3  -9  107.73    5.36
  -2  -3  -9    1.65    0.69
   2  -3  -9    0.29    0.64
  -3   3   9   31.30    1.97
  -3  -3  -9   31.72    1.97
   3  -3  -9   28.89    2.01
  -4  -3  -9    9.77    1.11
   4  -3  -9    9.26    1.06
   5   3  -9   33.85    2.18
  -5   3   9   34.86    2.12
   5  -3  -9   33.59    2.22
  -6   3   9   99.33    5.01
   6   3  -9   94.44    5.02
   6  -3  -9   93.96    5.04
  -7   3   9  107.33    5.31
   7   3  -9  107.26    5.51
   7  -3  -9  107.10    5.75
  -8   3   9  442.83    9.45
   8   3  -9  431.62    9.92
   8  -3  -9  462.74   10.70
  -9   3   9  162.93    6.66
   9   3  -9  150.43    6.95
   9  -3  -9  155.08    6.71
 -10   3   9  164.60    6.59
  10   3  -9  177.38    7.84
  10  -3  -9  159.58    6.65
 -11   3   9  130.10    7.01
  11  -3  -9  133.78    7.38
  11   3  -9  139.45    8.27
 -12   3   9   95.60    5.41
  12  -3  -9   96.40    5.60
  12   3  -9  105.25    6.43
 -13   3   9   47.13    1.97
  13  -3  -9   49.47    3.02
  13   3  -9   41.64    3.90
 -14  -3   9   11.23    1.45
 -14   3   9   11.70    1.08
  14  -3  -9   12.52    1.33
  14   3  -9   10.10    1.91
 -14   3  -9   11.30    1.15
 -15  -3   9  212.19   10.94
 -15   3   9  206.99    9.29
  15  -3  -9  232.55   10.50
  15   3  -9  207.69   11.17
 -15   3  -9  208.01    9.59
 -16  -3   9    7.32    1.28
 -16   3   9    9.40    1.01
  16  -3  -9    9.93    1.35
  16   3  -9    9.18    1.55
 -16   3  -9    9.62    1.05
 -17  -3   9   11.91    1.78
 -17   3   9   13.16    1.19
  17  -3  -9   11.54    1.27
  17   3  -9    7.01    2.26
 -17   3  -9   11.40    1.27
 -18  -3   9   22.04    1.84
 -18   3   9   17.74    1.27
  18  -3  -9   15.94    1.63
  18   3  -9   17.91    2.47
 -18   3  -9   15.86    1.55
 -19  -3   9   87.08    2.99
 -19   3   9   92.91    2.92
  19  -3  -9   90.71    3.57
 -19   3  -9   91.12    3.08
 -20  -3   9   67.13    3.89
 -20   3   9   72.17    3.69
  20  -3  -9   77.22    4.29
 -20   3  -9   66.29    3.57
 -21  -3   9   37.71    2.83
 -21   3   9   38.71    2.80
  21  -3  -9   35.78    3.00
 -21   3  -9   40.15    2.84
  21   3  -9   25.13    3.77
 -22  -3   9    1.36    0.76
 -22   3   9    1.10    0.79
  22  -3  -9    0.91    0.89
  22   3  -9    0.48    0.84
 -23  -3   9   33.53    2.75
 -23   3   9   28.02    2.07
  23  -3  -9   35.89    3.20
 -23   3  -9   30.82    2.66
 -24  -3   9   12.64    1.28
 -24   3   9   12.24    1.16
  24  -3  -9   10.83    1.74
 -24   3  -9    7.57    1.04
 -25  -3   9   26.42    2.21
 -25   3   9   21.90    1.61
  25  -3  -9   22.72    2.41
 -25   3  -9   22.25    1.85
 -26  -3   9    5.36    0.92
 -26   3   9    5.49    0.98
  26  -3  -9    4.50    1.01
 -26   3  -9    4.88    1.06
 -27  -3   9   18.54    1.75
 -27   3   9   16.55    1.36
 -27   3  -9   18.69    1.83
  27  -3  -9   16.71    2.21
 -28  -3   9    3.59    0.80
 -28   3   9    3.36    1.01
 -28   3  -9    4.93    1.10
  28  -3  -9    3.22    1.27
 -28  -3  -9    4.07    0.93
 -29  -3   9   27.01    2.11
 -29   3   9   26.58    2.20
 -29   3  -9   24.81    1.92
  29  -3  -9   20.68    2.21
 -29  -3  -9   26.53    2.46
 -30  -3   9   20.48    2.47
 -30   3   9   19.38    1.70
 -30   3  -9   19.64    1.86
  30  -3  -9   15.72    2.28
 -30  -3  -9   18.93    1.98
 -31  -3   9    0.27    0.89
 -31   3   9    0.88    0.88
 -31   3  -9    0.62    0.92
  31  -3  -9    1.20    1.06
 -31  -3  -9    0.17    1.00
 -32  -3   9   10.19    1.40
 -32   3   9    9.89    1.37
 -32   3  -9    6.81    1.33
 -32  -3  -9    6.64    1.28
  32  -3  -9    8.34    1.51
 -33  -3   9    4.54    0.96
 -33   3   9    1.69    0.95
 -33   3  -9    4.99    1.11
 -33  -3  -9    2.09    1.02
  33  -3  -9    2.25    1.24
 -34  -3   9    1.01    0.83
 -34   3   9    1.06    1.07
 -34   3  -9    0.82    0.97
 -34  -3  -9    0.08    1.03
  34  -3  -9    0.02    1.13
 -35  -3   9    4.68    1.06
 -35   3   9    2.60    1.20
 -35   3  -9    3.67    1.06
 -35  -3  -9    3.68    1.07
  35  -3  -9    2.46    1.23
 -36  -3   9    1.08    0.89
 -36   3   9   -0.37    0.90
 -36   3  -9   -1.00    1.13
 -36  -3  -9    0.26    1.13
  36  -3  -9    0.00    1.15
   0  -3 -10  135.27    5.83
  -1  -3 -10   93.35    4.70
   1  -3 -10   91.51    4.72
  -2  -3 -10  129.55    5.38
   2  -3 -10  137.84    5.69
  -3  -3 -10  406.28    8.57
   3  -3 -10  405.89    8.68
  -4  -3 -10  412.92    8.73
  -4   3  10  405.72    8.60
   4  -3 -10  398.61    8.65
   5   3 -10   80.18    4.34
  -5   3  10   88.85    4.61
   5  -3 -10   82.40    4.35
  -6   3  10   26.87    1.82
   6   3 -10   30.45    2.09
   6  -3 -10   26.50    1.79
  -7   3  10  257.96    6.44
   7   3 -10  267.01    6.86
   7  -3 -10  269.04    6.48
  -8   3  10  162.53    6.64
   8   3 -10  171.27    7.22
   8  -3 -10  167.29    6.89
  -9   3  10   30.60    2.03
   9   3 -10   31.84    2.34
   9  -3 -10   31.74    2.15
 -10   3  10   10.37    0.99
  10   3 -10    9.79    1.24
  10  -3 -10    8.20    1.05
 -11   3  10   65.85    3.19
  11  -3 -10   70.72    3.49
  11   3 -10   59.43    3.33
 -12   3  10    6.19    0.96
  12  -3 -10    6.91    1.07
  12   3 -10    5.55    1.14
 -13   3  10    1.65    0.70
  13  -3 -10    1.49    0.86
  13   3 -10    1.65    0.81
 -14   3  10   37.78    1.85
  14  -3 -10   39.59    2.61
  14   3 -10   38.73    3.07
 -15   3  10    4.01    0.91
  15  -3 -10    5.62    1.04
  15   3 -10    4.29    1.71
 -16  -3  10   12.16    1.19
 -16   3  10   11.53    1.13
  16  -3 -10   13.32    1.36
  16   3 -10   12.01    1.90
 -16   3 -10   11.03    1.25
 -17  -3  10  267.74    5.67
 -17   3  10  241.61    5.21
  17  -3 -10  254.19    6.07
 -17   3 -10  262.55    5.33
 -18  -3  10   18.97    1.69
 -18   3  10   18.48    1.32
  18  -3 -10   16.09    1.57
  18   3 -10   10.94    1.81
 -18   3 -10   18.47    1.39
 -19  -3  10   51.47    2.46
 -19   3  10   48.18    3.34
  19  -3 -10   46.01    3.44
  19   3 -10   43.47    4.40
 -19   3 -10   48.95    3.46
 -20  -3  10    6.10    0.83
 -20   3  10    8.27    1.07
  20  -3 -10    7.62    1.19
  20   3 -10    4.59    1.42
 -20   3 -10    7.63    1.04
 -21  -3  10   21.50    2.26
 -21   3  10   20.42    1.76
  21  -3 -10   20.49    1.94
  21   3 -10   16.65    2.68
 -21   3 -10   16.53    1.63
 -22  -3  10    7.68    1.45
 -22   3  10    9.43    1.11
  22  -3 -10    9.16    1.27
 -22   3 -10    8.50    1.04
  22   3 -10    4.96    1.52
 -23  -3  10    8.19    0.97
 -23   3  10    6.23    0.97
  23  -3 -10    7.13    1.18
 -23   3 -10    6.19    1.02
  23   3 -10    3.98    1.50
 -24  -3  10    8.83    1.27
 -24   3  10    7.79    1.02
  24  -3 -10   11.48    1.37
 -24   3 -10    9.91    1.14
  24   3 -10    4.78    1.99
 -25  -3  10    4.99    0.86
 -25   3  10    4.39    0.98
  25  -3 -10    3.79    1.08
 -25   3 -10    4.18    0.90
 -26  -3  10   10.14    1.14
 -26   3  10   11.40    1.31
  26  -3 -10   11.52    1.41
 -26   3 -10   10.14    1.36
 -27  -3  10   37.41    2.82
 -27   3  10   41.26    2.74
  27  -3 -10   40.99    3.16
 -27   3 -10   39.74    2.88
 -28  -3  10    2.40    0.79
 -28   3  10    1.53    0.95
  28  -3 -10    2.12    1.09
 -28   3 -10    2.15    1.06
 -29  -3  10   48.82    3.48
 -29   3  10   50.95    3.58
 -29   3 -10   51.60    3.61
  29  -3 -10   40.65    4.26
 -29  -3 -10   47.68    3.44
 -30  -3  10    1.63    0.78
 -30   3  10    2.03    0.89
 -30   3 -10    0.32    0.79
  30  -3 -10    0.45    1.08
 -30  -3 -10    1.15    1.01
 -31  -3  10    3.29    1.03
 -31   3  10    3.93    0.85
 -31   3 -10    1.84    0.86
  31  -3 -10    4.39    1.44
 -31  -3 -10    3.60    1.18
 -32  -3  10    3.12    0.86
 -32   3  10    2.62    1.02
 -32   3 -10    3.35    1.08
  32  -3 -10    1.64    1.12
 -32  -3 -10    1.32    1.13
 -33  -3  10    0.55    0.72
 -33   3 -10   -0.21    1.15
 -34  -3  10    0.88    0.80
 -34   3  10    1.51    1.08
 -34   3 -10    2.06    1.08
 -34  -3 -10    2.11    1.04
  34  -3 -10    0.75    1.13
 -35  -3  10    0.44    0.96
 -35   3  10    1.68    0.86
 -35  -3 -10    1.48    0.98
  35  -3 -10    0.82    1.18
 -36  -3  10    0.68    0.96
 -36   3  10    1.91    0.92
 -36   3 -10   -0.39    1.07
 -36  -3 -10    0.78    1.02
  36  -3 -10    0.58    1.17
   0  -3 -11   -0.07    0.68
  -1  -3 -11   53.27    2.92
   1  -3 -11   53.11    2.91
  -2  -3 -11  211.80    8.22
   2  -3 -11  219.44    8.58
  -3  -3 -11  209.92    8.13
   3  -3 -11  223.55    8.82
  -4  -3 -11   12.19    1.04
   4  -3 -11   12.73    1.09
  -5   3  11   11.91    1.07
   5   3 -11    7.87    0.90
   5  -3 -11   10.23    1.01
  -6   3  11   25.61    1.46
   6   3 -11   24.31    1.52
   6  -3 -11   24.14    1.83
  -7   3  11   54.19    2.81
   7   3 -11   54.09    2.83
   7  -3 -11   53.68    3.01
  -8   3  11   44.24    2.51
   8   3 -11   46.51    2.80
   8  -3 -11   37.07    2.36
  -9   3  11   18.28    1.63
   9   3 -11   17.56    1.86
   9  -3 -11   18.39    1.71
 -10   3  11  144.02    7.69
  10   3 -11  127.32    7.61
  10  -3 -11  130.81    7.37
 -11   3  11    6.69    0.85
  11   3 -11    4.70    0.99
  11  -3 -11    6.85    0.97
 -12   3  11   33.42    2.06
  12  -3 -11   31.29    2.29
  12   3 -11   33.55    2.63
 -13   3  11   73.45    4.02
  13  -3 -11   81.54    4.27
  13   3 -11   83.83    4.85
 -14   3  11   24.32    1.71
  14  -3 -11   20.49    1.60
  14   3 -11   26.94    2.24
 -15   3  11    1.59    0.70
  15  -3 -11    4.05    1.02
  15   3 -11    3.30    0.99
 -16   3  11   26.44    1.79
  16  -3 -11   23.94    1.98
  16   3 -11   23.98    2.83
 -17  -3  11   44.37    2.85
 -17   3  11   43.04    2.63
  17  -3 -11   42.74    2.77
  17   3 -11   40.77    3.50
 -17   3 -11   46.04    2.76
 -18  -3  11    0.88    0.61
 -18   3  11    0.80    0.77
  18  -3 -11    0.74    0.89
  18   3 -11    0.34    0.90
 -18   3 -11   -0.04    0.70
 -19  -3  11  116.45    3.93
 -19   3  11  121.87    3.92
  19  -3 -11  123.66    4.39
 -19   3 -11  113.12    3.72
 -20  -3  11   59.46    4.26
 -20   3  11   61.16    3.36
  20  -3 -11   62.84    3.94
  20   3 -11   51.71    4.64
 -20   3 -11   61.90    3.50
 -21  -3  11   21.35    2.09
 -21   3  11   17.69    1.53
  21  -3 -11   20.56    1.99
  21   3 -11   17.99    2.39
 -21   3 -11   19.46    1.86
 -22   3  11   45.79    2.85
  22  -3 -11   48.58    3.43
  22   3 -11   32.08    4.05
 -22   3 -11   41.59    3.02
 -23  -3  11   17.37    2.48
 -23   3  11   21.48    2.23
  23  -3 -11   20.39    2.55
  23   3 -11   11.69    2.81
 -23   3 -11   21.11    2.28
 -24  -3  11    5.14    1.31
 -24   3  11    4.05    1.06
  24  -3 -11    5.14    1.25
 -24   3 -11    4.49    1.14
  24   3 -11    2.11    1.11
 -25  -3  11   59.95    3.72
 -25   3  11   69.57    4.36
  25  -3 -11   61.21    4.62
 -25   3 -11   64.16    4.65
  25   3 -11   51.34    5.05
 -26  -3  11   13.72    1.50
 -26   3  11   12.82    1.50
  26  -3 -11   12.86    1.66
 -26   3 -11   10.51    1.36
  26   3 -11    8.15    2.09
 -27  -3  11   79.44    5.72
 -27   3  11   99.13    4.71
  27  -3 -11   95.92    5.62
 -28  -3  11   22.14    1.99
 -28   3  11   20.00    1.59
  28  -3 -11   16.26    2.09
 -28   3 -11   17.32    1.66
 -29  -3  11    8.20    1.32
 -29   3  11    9.90    1.08
  29  -3 -11    7.79    1.44
 -29   3 -11    8.01    1.22
 -30  -3  11    0.99    0.76
 -30   3  11    1.12    0.86
 -30   3 -11    1.11    0.88
  30  -3 -11    0.59    1.04
 -30  -3 -11    0.67    1.01
 -31  -3  11   15.31    1.47
 -31   3  11   15.22    1.34
 -31   3 -11   12.63    1.43
  31  -3 -11   17.02    1.80
 -31  -3 -11   11.10    1.59
 -32  -3  11    1.50    0.78
 -32   3  11    1.13    1.12
 -32   3 -11    0.48    1.00
  32  -3 -11    0.51    1.22
 -32  -3 -11    1.64    1.04
 -33  -3  11    3.38    1.02
 -33   3  11    4.56    1.12
 -33   3 -11    3.51    1.24
  33  -3 -11    2.27    1.22
 -33  -3 -11    2.56    1.29
 -34  -3  11    0.34    0.90
 -34   3  11   -0.23    0.94
 -34   3 -11    0.40    1.22
 -34  -3 -11    0.85    1.15
  34  -3 -11    1.39    1.16
 -35  -3  11    8.93    1.73
 -35   3 -11    8.47    1.47
 -35  -3 -11    7.53    1.33
  35  -3 -11    7.97    1.62
   0  -3 -12  126.09    3.14
  -1  -3 -12   48.32    2.77
   1  -3 -12   46.78    2.70
  -2  -3 -12   10.69    1.00
   2  -3 -12   12.93    1.08
  -3  -3 -12   22.20    1.80
   3  -3 -12   24.27    2.04
  -4  -3 -12    3.98    0.70
   4  -3 -12    5.71    0.89
   5   3 -12   94.99    5.50
   5  -3 -12  102.51    5.76
  -6   3  12   20.81    1.82
   6   3 -12   21.78    1.89
   6  -3 -12   20.89    1.86
  -7   3  12   10.11    0.95
   7   3 -12   11.63    1.10
   7  -3 -12    7.86    0.96
  -8   3  12    2.31    0.68
   8   3 -12    2.23    0.69
   8  -3 -12    1.23    0.72
  -9   3  12   21.59    1.79
   9   3 -12   19.98    1.90
   9  -3 -12   20.08    1.80
 -10   3  12    2.23    0.77
  10   3 -12    3.63    0.83
  10  -3 -12    3.04    0.78
 -11   3  12    1.55    0.67
  11   3 -12    1.00    0.75
  11  -3 -12    0.16    0.75
 -12   3  12   28.94    1.96
  12   3 -12   30.57    2.50
  12  -3 -12   29.57    2.14
 -13   3  12    5.42    0.84
  13  -3 -12    5.06    0.96
  13   3 -12    5.91    1.11
 -14   3  12    8.74    1.05
  14  -3 -12    9.92    1.12
  14   3 -12    8.56    1.28
 -15   3  12   65.56    3.33
  15  -3 -12   66.49    3.71
  15   3 -12   67.24    4.15
 -16   3  12    0.27    0.76
  16  -3 -12    1.98    0.93
  16   3 -12    1.77    0.95
 -17   3  12    3.90    0.90
  17  -3 -12    3.56    0.98
  17   3 -12    4.98    1.12
 -18   3  12    2.35    0.83
  18  -3 -12    1.49    0.87
  18   3 -12    1.90    0.99
 -19  -3  12   33.09    2.42
 -19   3  12   32.61    2.33
  19  -3 -12   29.52    2.43
  19   3 -12   27.18    3.43
 -19   3 -12   33.39    2.46
 -20  -3  12    7.51    1.21
 -20   3  12    7.79    1.06
  20  -3 -12    8.63    1.36
  20   3 -12    8.62    2.00
 -20   3 -12    6.80    1.22
 -21  -3  12   55.10    3.37
 -21   3  12   51.80    3.04
  21  -3 -12   57.83    3.54
  21   3 -12   48.08    4.69
 -21   3 -12   47.22    3.60
 -22  -3  12    0.91    0.62
 -22   3  12    0.96    0.73
  22  -3 -12    1.52    0.97
  22   3 -12    0.41    0.99
 -22   3 -12   -0.08    0.78
 -23  -3  12   79.68    6.02
 -23   3  12   94.03    4.93
  23  -3 -12   91.71    5.25
 -23   3 -12   87.54    4.87
 -24  -3  12   16.96    1.98
 -24   3  12   19.89    2.19
  24  -3 -12   19.44    2.46
  24   3 -12   15.17    3.51
 -24   3 -12   18.02    2.17
 -25  -3  12  176.82   10.00
 -25   3  12  163.14    9.02
  25  -3 -12  147.34    9.11
 -25   3 -12  142.20    8.06
 -26  -3  12    1.37    0.70
 -26   3  12    0.74    0.81
  26  -3 -12    0.98    1.04
 -26   3 -12    1.77    1.05
  26   3 -12    1.44    1.01
 -27  -3  12   10.38    1.17
 -27   3  12   10.27    1.27
  27  -3 -12    8.48    1.45
 -27   3 -12    9.89    1.33
  27   3 -12    3.26    1.26
 -28  -3  12   14.65    1.82
 -28   3  12   14.07    1.40
  28  -3 -12   12.92    1.79
 -28   3 -12    9.79    1.35
  28   3 -12   10.53    2.26
 -29  -3  12   33.69    3.18
 -29   3  12   33.76    2.63
  29  -3 -12   30.25    3.11
 -29   3 -12   38.52    2.73
 -30  -3  12    1.74    0.85
 -30   3  12    1.41    0.82
  30  -3 -12    1.19    1.34
 -30   3 -12    1.84    0.97
 -31  -3  12   16.31    1.71
 -31   3  12   16.41    2.14
 -31   3 -12   13.85    1.75
  31  -3 -12   14.90    2.18
 -31  -3 -12   14.16    1.84
 -32  -3  12   18.57    2.12
 -32   3  12   20.20    1.94
 -32   3 -12   17.62    1.60
  32  -3 -12   14.35    2.44
 -32  -3 -12   15.85    1.78
 -33  -3  12    7.86    1.32
 -33   3  12    9.23    1.43
 -33   3 -12    7.31    1.45
  33  -3 -12    4.83    1.37
 -33  -3 -12    6.04    1.32
 -34  -3  12    4.23    0.97
 -34   3  12    3.03    1.06
 -34   3 -12    1.29    1.07
  34  -3 -12    1.52    1.12
 -34  -3 -12    2.79    1.19
 -35  -3  12   13.24    2.12
 -35   3  12   14.40    1.80
 -35   3 -12   11.64    1.76
 -35  -3 -12   13.83    1.84
  35  -3 -12    6.85    2.53
   0  -3 -13   -0.85    0.73
  -1  -3 -13  256.39    6.52
   1  -3 -13  237.63    6.49
  -2  -3 -13   59.80    3.05
   2  -3 -13   61.31    3.01
  -3  -3 -13   12.99    1.15
   3  -3 -13   16.15    1.20
  -4  -3 -13   10.18    1.18
   4  -3 -13   10.04    1.06
   5   3 -13    3.68    0.69
   5  -3 -13    4.00    0.79
   6   3 -13   17.73    1.60
   6  -3 -13    9.92    1.05
  -7   3  13  150.58    4.47
   7   3 -13  162.36    5.04
   7  -3 -13  153.10    4.81
  -8   3  13    7.64    0.86
   8   3 -13    8.05    1.01
   8  -3 -13    7.58    1.16
  -9   3  13   -0.35    0.66
   9   3 -13    0.59    0.71
   9  -3 -13   -0.05    0.69
 -10   3  13    1.59    0.80
  10   3 -13    0.03    0.68
  10  -3 -13    0.79    0.72
 -11   3  13   10.90    1.01
  11   3 -13   11.50    1.37
  11  -3 -13   10.91    1.16
 -12   3  13   15.19    1.16
  12   3 -13   11.97    1.24
  12  -3 -13   12.68    1.30
 -13   3  13   39.75    2.39
  13   3 -13   38.63    3.01
  13  -3 -13   44.11    2.83
 -14   3  13    2.27    0.78
  14  -3 -13    1.77    0.92
  14   3 -13    2.26    0.84
 -15   3  13   56.04    2.88
  15  -3 -13   53.41    3.27
  15   3 -13   51.10    3.81
 -16   3  13  135.63    3.95
  16  -3 -13  164.11    5.08
  16   3 -13  160.89    6.36
 -17   3  13    7.78    1.06
  17  -3 -13    7.77    1.13
  17   3 -13    8.89    1.44
 -18   3  13    4.20    0.90
  18  -3 -13    5.15    1.03
  18   3 -13    4.13    1.22
 -19   3  13  106.63    4.39
  19  -3 -13  101.05    4.48
  19   3 -13  103.88    5.92
 -20   3  13   45.82    2.80
  20  -3 -13   50.81    3.43
  20   3 -13   36.32    3.95
 -20   3 -13   47.64    2.95
 -21  -3  13   44.79    3.57
 -21   3  13   43.91    3.12
  21  -3 -13   42.45    3.30
  21   3 -13   42.99    4.05
 -21   3 -13   47.13    2.93
 -22  -3  13   12.39    1.31
 -22   3  13   11.70    1.19
  22  -3 -13   12.66    1.67
  22   3 -13    9.85    2.22
 -22   3 -13   10.22    1.16
 -23  -3  13   26.67    2.00
 -23   3  13   20.98    2.23
  23  -3 -13   21.36    2.03
  23   3 -13   13.92    3.05
 -23   3 -13   23.46    1.77
 -24  -3  13   -0.05    0.61
 -24   3  13    0.58    0.75
  24  -3 -13   -0.34    0.88
  24   3 -13    0.36    1.06
 -24   3 -13   -0.05    0.75
 -25  -3  13   40.46    4.13
 -25   3  13   49.06    2.77
  25  -3 -13   44.90    3.25
  25   3 -13   29.95    4.68
 -25   3 -13   45.84    2.82
 -26  -3  13   16.61    2.19
 -26   3  13   19.14    1.54
  26  -3 -13   18.76    1.90
 -26   3 -13   17.56    2.00
  26   3 -13   11.98    2.33
 -27  -3  13    0.94    0.62
 -27   3  13    1.01    0.79
 -27   3 -13    1.08    0.89
 -28  -3  13    3.63    0.83
 -28   3  13    4.68    0.90
  28  -3 -13    3.55    1.22
 -28   3 -13    1.88    0.92
 -29  -3  13    4.77    1.03
 -29   3  13    3.40    0.89
  29  -3 -13    4.58    1.40
 -29   3 -13    2.57    1.05
  29   3 -13    1.57    1.14
 -30  -3  13    1.93    0.66
 -30   3  13    1.33    0.96
  30  -3 -13    0.86    1.25
 -30   3 -13    0.13    0.85
 -31  -3  13   13.27    1.66
 -31   3  13   15.22    1.94
  31  -3 -13    7.52    1.93
 -31   3 -13   10.49    1.41
 -32  -3  13    4.00    1.01
 -32   3  13    3.23    1.00
 -32   3 -13    3.82    1.07
  32  -3 -13    2.78    1.29
 -32  -3 -13    3.10    0.99
 -33  -3  13    2.48    0.86
 -33   3  13    1.96    0.88
 -33   3 -13    2.33    1.21
  33  -3 -13    0.11    1.22
 -33  -3 -13    2.74    0.98
 -34  -3  13    2.46    0.86
 -34   3  13    2.53    0.94
 -34   3 -13    1.83    1.22
  34  -3 -13    1.76    1.48
 -34  -3 -13    3.04    1.18
   0  -3 -14  189.31    5.39
  -1  -3 -14   59.75    2.92
   1  -3 -14   54.34    2.87
  -2  -3 -14    2.47    0.68
   2  -3 -14    3.21    0.81
  -3  -3 -14   63.60    3.07
   3  -3 -14   64.26    3.16
  -4  -3 -14  231.85   10.22
   4  -3 -14  237.09   10.41
   5   3 -14   10.44    1.07
   5  -3 -14    6.68    0.96
   6   3 -14   15.78    1.34
   6  -3 -14   14.72    1.20
   7   3 -14    0.49    0.64
   7  -3 -14    0.36    0.77
  -8   3  14    5.20    1.04
   8   3 -14    7.02    0.91
   8  -3 -14    6.61    0.98
  -9   3  14   62.38    2.58
   9   3 -14   66.39    3.69
   9  -3 -14   70.53    3.71
 -10   3  14   13.17    1.13
  10   3 -14   13.60    1.23
  10  -3 -14   14.08    1.25
 -11   3  14   11.31    1.05
  11   3 -14   10.76    1.24
  11  -3 -14    9.51    1.15
 -12   3  14    1.07    0.69
  12   3 -14    0.77    0.78
  12  -3 -14   -0.07    0.81
 -13   3  14   60.93    3.57
  13   3 -14   70.67    4.05
  13  -3 -14   72.51    3.75
 -14   3  14   11.41    1.08
  14  -3 -14   12.61    1.27
  14   3 -14   11.34    1.35
 -15   3  14   14.91    1.19
  15  -3 -14   13.29    1.34
  15   3 -14   14.31    1.50
 -16   3  14   41.94    3.08
  16  -3 -14   42.99    3.11
  16   3 -14   38.60    3.22
 -17   3  14   25.08    1.90
  17  -3 -14   26.64    2.40
  17   3 -14   30.73    2.99
 -18   3  14   18.59    1.61
  18  -3 -14   19.28    1.86
  18   3 -14   15.63    2.12
 -19   3  14   77.74    3.26
  19  -3 -14   81.97    3.49
  19   3 -14   78.45    4.53
 -20   3  14   -0.13    0.66
  20  -3 -14    1.56    1.10
  20   3 -14   -0.48    0.82
 -21   3  14   12.44    1.16
  21  -3 -14   13.23    1.41
  21   3 -14    9.74    1.90
 -21   3 -14   13.31    1.25
 -22   3  14    1.70    0.96
  22  -3 -14    2.47    0.92
  22   3 -14    3.32    1.31
 -22   3 -14    3.42    0.90
 -23  -3  14    3.67    0.69
 -23   3  14    3.39    0.87
  23  -3 -14    3.04    1.21
  23   3 -14    3.14    1.20
 -23   3 -14    4.04    0.90
 -24  -3  14   17.82    1.69
 -24   3  14   14.60    1.19
  24  -3 -14   13.83    1.58
  24   3 -14   11.03    2.58
 -24   3 -14   16.30    1.44
 -25  -3  14   42.19    2.92
 -25   3  14   53.91    3.59
  25  -3 -14   44.64    3.59
  25   3 -14   40.54    4.55
 -25   3 -14   49.00    3.40
 -26  -3  14    7.75    1.00
 -26   3  14    9.21    1.05
  26  -3 -14    5.42    1.77
  26   3 -14    2.79    1.67
 -26   3 -14    7.79    1.09
 -27  -3  14    2.42    0.72
 -27   3  14    2.77    0.81
  27  -3 -14    1.63    1.14
 -27   3 -14    3.12    0.87
 -28  -3  14    0.76    0.76
  28  -3 -14   -0.11    1.19
 -28   3 -14    1.57    1.09
  28   3 -14   -0.23    0.95
 -29  -3  14    2.33    0.79
  29  -3 -14    3.03    1.22
 -29   3 -14    2.28    0.88
  29   3 -14    1.75    1.26
 -30  -3  14   21.52    2.38
 -30   3  14   25.50    2.15
  30  -3 -14   20.07    2.64
 -30   3 -14   20.84    2.00
  30   3 -14   11.59    3.27
 -31  -3  14    4.73    1.33
 -31   3  14    4.63    1.10
  31  -3 -14    4.44    1.41
 -31   3 -14    5.06    1.29
 -32  -3  14    1.54    0.80
 -32   3  14    1.53    0.86
  32  -3 -14    0.61    1.12
 -32   3 -14    1.61    0.93
 -32  -3 -14    1.74    0.95
 -33  -3  14    4.91    1.15
 -33   3  14    6.22    1.29
 -33   3 -14    4.84    1.19
  33  -3 -14    4.86    1.39
 -33  -3 -14    3.66    1.03
   0  -3 -15    0.68    0.66
  -1  -3 -15    3.28    0.72
   1  -3 -15    2.57    0.76
  -2  -3 -15    6.64    0.86
   2  -3 -15    6.92    0.95
  -3  -3 -15  184.72    8.34
   3  -3 -15  177.63    8.17
   4   3 -15   56.83    3.14
  -4  -3 -15   64.75    3.42
   4  -3 -15   48.62    3.06
  -5  -3 -15   33.81    2.06
   5   3 -15   29.57    1.96
   5  -3 -15   31.86    2.30
   6   3 -15   58.53    3.32
   6  -3 -15   62.17    2.30
   7   3 -15    2.43    0.69
   7  -3 -15    1.88    0.81
   8   3 -15    4.84    0.83
   8  -3 -15    5.41    1.06
   9   3 -15    7.37    0.95
   9  -3 -15    8.40    1.06
 -10   3  15    1.04    0.64
  10   3 -15    0.51    0.85
  10  -3 -15    1.30    0.78
 -11   3  15    8.03    0.91
  11   3 -15    7.18    1.21
  11  -3 -15    7.79    1.04
 -12   3  15   62.57    3.23
  12   3 -15   64.59    3.70
  12  -3 -15   68.37    3.80
 -13   3  15   23.39    2.13
  13   3 -15   23.95    2.23
  13  -3 -15   24.01    2.07
 -14   3  15   91.71    3.11
  14   3 -15   84.10    4.75
  14  -3 -15   87.86    3.23
 -15   3  15   43.12    2.92
  15  -3 -15   45.80    3.30
  15   3 -15   43.93    3.45
 -16   3  15   41.81    3.15
  16  -3 -15   43.10    3.37
  16   3 -15   39.93    3.64
 -17   3  15   71.38    3.46
  17  -3 -15   70.51    3.78
  17   3 -15   80.34    3.41
 -18   3  15   25.71    1.55
  18  -3 -15   24.65    2.67
  18   3 -15   20.67    2.68
 -19   3  15   36.94    1.96
  19  -3 -15   38.80    2.46
  19   3 -15   34.45    2.92
 -20   3  15   19.30    2.07
  20  -3 -15   19.61    2.32
  20   3 -15   17.04    2.63
 -21   3  15   17.16    1.99
  21  -3 -15   17.81    2.16
  21   3 -15   15.90    2.78
 -22   3  15   40.86    3.31
  22  -3 -15   41.12    3.31
  22   3 -15   40.44    4.16
 -22   3 -15   42.67    3.22
 -23   3  15   12.23    1.43
  23  -3 -15   14.18    1.53
  23   3 -15    8.31    1.54
 -23   3 -15   14.56    1.29
 -24   3  15    5.60    1.03
  24  -3 -15    6.47    1.22
  24   3 -15    4.08    1.41
 -24   3 -15    5.79    1.02
 -25   3  15   31.67    1.72
  25  -3 -15   28.14    2.31
  25   3 -15   19.67    3.15
 -25   3 -15   32.50    1.97
 -26  -3  15    0.12    0.61
 -26   3  15    0.81    0.84
  26  -3 -15   -0.48    0.99
  26   3 -15    0.94    1.11
 -26   3 -15    0.55    0.88
 -27  -3  15    5.79    0.96
 -27   3  15    8.17    1.11
  27  -3 -15    7.64    1.59
  27   3 -15    4.19    1.66
 -27   3 -15    4.90    0.98
 -28  -3  15    3.18    0.75
 -28   3  15    2.61    0.76
  28  -3 -15    2.71    1.26
 -28   3 -15    3.02    1.05
  28   3 -15    1.92    1.44
 -29  -3  15    8.89    1.41
 -29   3  15    8.63    1.29
  29  -3 -15    8.87    1.50
 -29   3 -15    7.41    1.38
  29   3 -15    5.47    1.76
 -30  -3  15    1.50    0.87
 -30   3  15    2.37    0.89
  30  -3 -15    1.48    1.39
 -30   3 -15    3.33    1.06
  30   3 -15    0.49    1.05
 -31  -3  15    2.23    0.80
 -31   3  15    2.70    1.10
  31  -3 -15    4.15    1.25
 -31   3 -15    3.85    0.99
  31   3 -15    0.45    1.12
 -32  -3  15    3.66    1.03
 -32   3  15    2.10    0.90
  32  -3 -15    4.25    1.35
 -32   3 -15    2.83    1.01
 -33  -3  15   22.44    2.39
 -33   3  15   24.16    2.37
  33  -3 -15   12.09    2.95
 -33   3 -15   20.77    2.14
 -33  -3 -15   20.48    2.35
   0  -3 -16    5.10    0.81
  -1  -3 -16    3.31    0.77
   1  -3 -16    3.26    0.77
  -2  -3 -16    2.10    0.79
   2  -3 -16    2.00    0.73
  -3  -3 -16  103.09    3.03
   3  -3 -16   93.01    3.19
   4   3 -16   21.01    1.39
  -4  -3 -16   20.84    1.33
   4  -3 -16   23.00    1.67
  -5  -3 -16   54.69    3.10
   5   3 -16   51.70    3.25
   5  -3 -16   51.16    3.25
   6   3 -16   21.80    1.69
   6  -3 -16   24.25    1.79
   7   3 -16    7.68    0.92
   7  -3 -16    8.44    1.04
   8   3 -16   25.10    1.79
   8  -3 -16   23.26    1.69
   9   3 -16   65.02    3.59
   9  -3 -16   60.43    3.45
  10   3 -16   23.66    2.12
  10  -3 -16   25.66    2.28
 -11   3  16   55.08    3.01
  11   3 -16   51.56    2.65
  11  -3 -16   55.94    3.21
 -12   3  16  227.88    5.87
  12   3 -16  220.67    6.28
  12  -3 -16  223.93    6.38
 -13   3  16  114.21    3.45
  13   3 -16  103.07    4.03
  13  -3 -16  100.68    3.80
 -14   3  16   31.49    2.68
  14   3 -16   31.27    2.93
  14  -3 -16   34.75    2.97
 -15   3  16  142.51    5.64
  15  -3 -16  149.57    6.08
  15   3 -16  166.17    6.93
 -16   3  16    1.30    0.74
  16  -3 -16    1.38    0.90
  16   3 -16    1.09    1.12
 -17   3  16   55.86    3.19
  17  -3 -16   51.16    3.39
  17   3 -16   60.36    4.07
 -18   3  16   25.35    1.79
  18  -3 -16   27.77    2.11
  18   3 -16   27.05    2.38
 -19   3  16   13.11    1.24
  19  -3 -16   12.65    1.34
  19   3 -16   11.11    1.76
 -20   3  16   17.80    1.29
  20  -3 -16   23.22    2.03
  20   3 -16   21.88    2.63
 -21   3  16    6.25    0.97
  21  -3 -16    6.67    1.24
  21   3 -16    6.48    1.42
 -22   3  16    3.56    0.88
  22  -3 -16    2.15    1.01
  22   3 -16    2.61    1.11
 -23   3  16   10.00    1.12
  23  -3 -16    9.42    1.49
  23   3 -16    8.01    1.61
 -23   3 -16    8.45    1.10
 -24   3  16    6.38    0.97
  24  -3 -16    5.88    1.35
  24   3 -16    5.01    1.44
 -24   3 -16    6.50    1.09
 -25   3  16   31.02    2.40
  25  -3 -16   33.68    2.92
  25   3 -16   25.49    3.31
 -25   3 -16   32.67    2.45
 -26   3  16   12.11    1.18
  26  -3 -16   10.21    1.80
  26   3 -16   10.97    1.97
 -26   3 -16   11.01    1.42
 -27   3  16   12.37    1.24
  27  -3 -16    8.02    1.90
  27   3 -16    6.36    1.79
 -27   3 -16    9.18    1.33
 -28   3  16    3.60    1.07
  28  -3 -16    6.24    1.34
  28   3 -16    2.10    1.50
 -28   3 -16    3.53    0.95
 -29   3  16    9.67    1.13
  29  -3 -16   11.51    1.62
 -29   3 -16    8.73    1.27
  29   3 -16    3.58    2.09
 -30  -3  16    1.56    0.83
 -30   3  16    2.20    0.88
  30  -3 -16    1.40    1.04
 -30   3 -16    2.65    1.00
  30   3 -16    1.56    1.14
 -31  -3  16    1.32    0.89
 -31   3  16    2.29    0.84
  31  -3 -16    0.92    1.12
 -31   3 -16    0.38    0.91
  31   3 -16    0.57    1.14
 -32  -3  16    0.38    0.79
 -32   3  16    0.66    0.84
  32  -3 -16    0.25    1.14
 -32   3 -16    1.65    0.96
  32   3 -16    0.65    1.05
   0  -3 -17    0.39    0.67
  -1  -3 -17   52.11    3.15
   1  -3 -17   60.87    3.29
  -2  -3 -17   69.63    3.45
   2  -3 -17   58.12    3.31
  -3  -3 -17   72.10    3.85
   3  -3 -17   80.46    4.16
   4   3 -17   86.59    3.13
  -4  -3 -17   97.56    2.90
   4  -3 -17   87.67    2.79
  -5  -3 -17    3.81    0.81
   5   3 -17    2.91    0.79
   5  -3 -17    3.36    0.83
   6   3 -17    1.22    0.67
   6  -3 -17    1.63    0.84
   7   3 -17   38.48    2.94
   7  -3 -17   38.88    2.81
   8   3 -17   70.33    3.85
   8  -3 -17   66.18    3.53
   9   3 -17   94.29    3.54
   9  -3 -17  102.05    3.46
  10   3 -17   30.88    2.43
  10  -3 -17   35.61    2.66
  11   3 -17   34.00    2.80
  11  -3 -17   30.89    2.66
  12   3 -17    1.48    0.77
  12  -3 -17    1.06    0.89
 -13   3  17   92.36    3.80
  13   3 -17   84.14    4.70
  13  -3 -17   86.01    3.74
 -14   3  17    2.82    0.77
  14   3 -17    3.93    1.15
  14  -3 -17    4.11    0.97
 -15   3  17   50.51    2.93
  15   3 -17   59.87    3.94
  15  -3 -17   57.58    3.40
 -16   3  17   -0.71    0.81
  16  -3 -17    0.50    0.96
  16   3 -17    0.74    0.84
 -17   3  17   30.57    1.94
  17  -3 -17   28.88    2.36
  17   3 -17   33.73    2.21
  18  -3 -17    1.84    0.97
  18   3 -17    0.20    0.96
 -19   3  17   -0.18    0.99
  19  -3 -17    1.97    0.90
  19   3 -17    0.65    1.03
 -20   3  17   14.75    1.18
  20  -3 -17   12.37    1.39
  20   3 -17   13.30    1.98
 -21   3  17   14.11    1.34
  21  -3 -17   12.13    1.30
  21   3 -17   11.23    1.57
 -22   3  17    8.94    1.02
  22  -3 -17   10.90    1.47
  22   3 -17   10.38    1.66
 -23   3  17   -0.47    0.77
  23  -3 -17    1.11    1.14
  23   3 -17    1.55    1.15
 -24   3  17   16.14    1.48
  24  -3 -17   10.97    1.38
  24   3 -17   12.88    2.20
 -24   3 -17   14.55    1.45
 -25   3  17    2.40    0.82
  25  -3 -17    1.37    1.13
  25   3 -17    1.56    1.21
 -25   3 -17    1.25    0.90
 -26   3  17    0.62    0.87
  26  -3 -17    2.20    1.34
  26   3 -17    1.18    1.48
 -26   3 -17    1.96    0.83
 -27   3  17    5.72    1.18
  27  -3 -17    6.33    1.34
  27   3 -17    4.39    2.04
 -27   3 -17    4.38    1.08
 -28   3  17    3.68    0.90
  28  -3 -17    4.30    1.37
  28   3 -17    3.74    1.43
 -28   3 -17    2.42    0.96
 -29   3  17    3.79    0.93
  29  -3 -17    2.21    1.18
  29   3 -17    2.42    1.23
 -29   3 -17    0.99    0.92
 -30   3  17    1.70    0.80
  30  -3 -17    1.25    1.14
 -30   3 -17    1.32    1.09
  30   3 -17    1.54    1.32
 -31   3  17    2.07    1.03
  31  -3 -17    2.06    1.20
 -31   3 -17    2.84    1.00
  31   3 -17    1.02    1.24
   0  -3 -18    3.50    0.83
  -1  -3 -18    5.19    0.86
   1  -3 -18    3.74    0.87
  -2  -3 -18   30.74    2.38
   2  -3 -18   29.06    1.79
   3   3 -18   23.82    1.95
  -3  -3 -18   27.49    2.21
   3  -3 -18   24.95    2.07
   4   3 -18   16.84    1.22
  -4  -3 -18   16.78    1.29
   4  -3 -18   17.60    1.38
  -5  -3 -18   13.88    1.17
   5   3 -18   11.65    1.24
  -6  -3 -18   29.81    2.21
   6   3 -18   22.48    1.97
   6  -3 -18   24.38    2.04
   7   3 -18  163.66    4.86
   7  -3 -18  163.32    4.82
   8   3 -18   82.46    3.70
   8  -3 -18   80.96    2.84
   9   3 -18   64.36    3.48
   9  -3 -18   67.72    3.43
  10   3 -18  120.44    5.39
  10  -3 -18  135.80    5.49
  11   3 -18  125.07    5.38
  11  -3 -18  111.49    4.82
  12   3 -18    9.90    1.13
  12  -3 -18    9.31    1.11
  13   3 -18   55.65    3.50
  13  -3 -18   49.29    3.08
  14   3 -18   21.94    2.58
  14  -3 -18   22.47    2.44
 -15   3  18    3.85    0.82
  15   3 -18    5.39    1.05
  15  -3 -18    7.01    1.13
 -16   3  18    4.28    0.80
  16  -3 -18    3.95    1.06
  16   3 -18    5.28    1.15
 -17   3  18    9.00    1.14
  17  -3 -18    7.84    1.21
  17   3 -18    9.97    1.41
 -18   3  18    8.78    1.09
  18  -3 -18    8.51    1.26
  18   3 -18    8.23    1.34
 -19   3  18   21.79    1.70
  19  -3 -18   23.99    2.16
  19   3 -18   20.30    2.04
 -20   3  18    2.69    0.75
  20  -3 -18    2.04    0.89
  20   3 -18    2.64    1.06
 -21   3  18    2.17    0.82
  21  -3 -18    3.91    1.10
  21   3 -18    3.32    1.07
 -22   3  18   11.33    1.21
  22  -3 -18   13.00    1.55
  22   3 -18   13.92    1.96
 -23   3  18   20.81    1.67
  23  -3 -18   20.97    1.96
 -24   3  18    3.00    0.86
  24  -3 -18    4.37    1.32
  24   3 -18    2.82    1.23
 -25   3  18    4.32    0.89
  25  -3 -18    4.04    1.22
  25   3 -18    3.44    1.35
 -25   3 -18    4.11    0.98
 -26   3  18    3.21    0.95
  26  -3 -18    2.90    1.26
  26   3 -18    3.29    1.21
 -26   3 -18    2.21    0.89
 -27   3  18    1.21    0.87
  27  -3 -18    1.15    1.08
 -27   3 -18    0.91    0.87
 -28   3  18    6.90    1.18
  28  -3 -18    6.68    1.38
  28   3 -18    2.74    1.90
 -28   3 -18    8.10    1.38
 -29   3  18    2.55    0.95
  29  -3 -18    2.15    1.20
  29   3 -18    1.69    1.16
 -29   3 -18    1.79    1.14
 -30   3  18    7.15    1.07
  30  -3 -18    5.87    1.30
  30   3 -18    3.97    1.63
 -30   3 -18    8.76    1.54
   0  -3 -19   -0.01    0.67
  -1  -3 -19   33.60    2.65
   1  -3 -19   32.87    2.60
  -2  -3 -19   32.34    2.67
   2  -3 -19   30.12    2.68
   3   3 -19   27.66    2.25
  -3  -3 -19   28.65    2.20
   3  -3 -19   29.81    2.41
   4   3 -19    2.88    0.79
  -4  -3 -19    3.37    0.89
   4  -3 -19    2.91    0.86
  -5  -3 -19    1.06    0.77
   5   3 -19    0.51    0.66
   5  -3 -19    0.90    0.80
  -6  -3 -19  112.08    5.14
   6   3 -19  124.19    5.20
   6  -3 -19  124.57    4.98
   7   3 -19   79.05    4.06
   7  -3 -19   80.59    2.74
   8   3 -19  138.19    5.53
   8  -3 -19  131.64    5.33
   9   3 -19   75.63    3.53
   9  -3 -19   74.90    3.28
  10   3 -19   34.45    2.14
  10  -3 -19   34.46    2.21
  11   3 -19    1.73    0.87
  11  -3 -19    3.05    0.94
  12   3 -19   52.48    3.53
  12  -3 -19   58.28    3.88
  13   3 -19   51.47    3.45
  13  -3 -19   50.46    3.32
  14   3 -19    0.00    0.75
  14  -3 -19    0.54    0.80
  15   3 -19   26.40    2.45
  15  -3 -19   32.08    2.63
  16   3 -19    4.56    1.04
  16  -3 -19    3.11    1.12
 -17   3  19    2.73    0.88
  17  -3 -19    4.68    1.03
  17   3 -19    3.55    1.22
 -18   3  19   13.42    1.13
  18  -3 -19   13.97    1.37
  18   3 -19   14.39    1.74
 -19   3  19   11.08    1.07
  19  -3 -19   11.68    1.35
  19   3 -19   15.12    1.81
 -20   3  19    4.92    0.94
  20  -3 -19    4.38    1.24
  20   3 -19    5.03    1.15
 -21   3  19    7.78    1.26
  21  -3 -19    6.53    1.09
  21   3 -19    6.41    1.16
 -22   3  19    8.11    1.12
  22  -3 -19    9.78    1.41
 -23   3  19    7.35    1.09
  23  -3 -19    5.42    1.36
  23   3 -19    5.28    1.41
 -24   3  19    5.03    1.04
  24  -3 -19    6.34    1.25
  24   3 -19    4.43    1.75
 -25   3  19    1.86    1.00
  25  -3 -19    4.09    1.27
  25   3 -19    1.40    1.24
 -25   3 -19   -0.91    1.00
 -26   3  19   11.14    1.40
  26  -3 -19    8.26    1.58
  26   3 -19   12.31    2.18
 -26   3 -19   11.40    1.43
 -27   3  19    8.37    1.30
  27  -3 -19    7.95    1.47
  27   3 -19    7.33    2.12
 -27   3 -19    8.00    1.30
 -28   3  19   -0.19    0.71
  28  -3 -19    1.21    1.09
  28   3 -19   -0.16    1.21
 -28   3 -19    1.13    0.97
 -29   3  19   17.81    2.00
  29  -3 -19   14.85    2.51
  29   3 -19   14.50    3.13
 -29   3 -19   18.32    2.10
   0  -3 -20    4.50    0.81
  -1  -3 -20   -0.58    0.64
   1  -3 -20    0.25    0.66
  -2  -3 -20   49.52    3.10
   2  -3 -20   45.91    2.95
   3   3 -20    1.72    0.70
  -3  -3 -20    2.24    0.75
   3  -3 -20    2.70    0.81
   4   3 -20    6.40    1.05
  -4  -3 -20    6.14    0.87
   4  -3 -20    6.24    0.88
  -5  -3 -20    1.53    0.72
   5   3 -20    0.86    0.71
   5  -3 -20    2.59    0.87
  -6  -3 -20   26.48    1.76
   6   3 -20   24.07    2.56
   6  -3 -20   25.90    1.90
  -7  -3 -20   41.91    2.65
   7   3 -20   40.72    2.80
   7  -3 -20   39.47    2.09
   8   3 -20    3.37    0.81
   8  -3 -20    3.46    0.91
   9   3 -20   79.47    4.49
   9  -3 -20   69.23    3.88
  10   3 -20   13.66    1.66
  10  -3 -20   12.41    1.25
  11   3 -20   24.56    1.91
  11  -3 -20   24.92    2.02
  12   3 -20    7.01    1.06
  12  -3 -20    6.62    1.04
  13   3 -20    4.60    0.94
  13  -3 -20    4.49    0.93
  14   3 -20    1.90    0.86
  14  -3 -20    2.74    1.13
  15   3 -20    4.70    1.05
  15  -3 -20    5.01    1.04
  16   3 -20    1.54    1.07
  16  -3 -20    1.49    1.03
  17  -3 -20    2.22    1.02
  17   3 -20    3.48    1.04
  18  -3 -20   12.32    1.40
  18   3 -20   11.63    1.67
 -19   3  20    8.60    1.21
  19  -3 -20   10.10    1.33
  19   3 -20   12.33    1.60
 -20   3  20    7.18    1.29
  20  -3 -20    4.06    1.11
  20   3 -20    5.71    1.17
 -21   3  20   21.84    1.49
  21  -3 -20   19.80    1.80
 -22   3  20    4.86    0.89
  22  -3 -20    4.99    1.33
  22   3 -20    6.05    1.42
 -23   3  20    0.86    0.84
  23  -3 -20    1.38    1.09
  23   3 -20    1.62    1.30
 -24   3  20    8.65    1.21
  24  -3 -20   10.48    1.51
  24   3 -20    7.15    1.61
 -25   3  20    1.63    1.01
  25  -3 -20    4.42    1.43
  25   3 -20    2.61    1.27
 -26   3  20    0.99    0.87
  26  -3 -20    0.65    1.10
  26   3 -20    0.53    1.36
 -26   3 -20    1.31    0.90
 -27   3  20    1.72    0.81
  27  -3 -20    2.62    1.40
  27   3 -20    2.75    1.27
 -27   3 -20    1.60    0.87
 -28   3  20    0.20    0.78
  28  -3 -20   -0.93    1.17
  28   3 -20    0.35    1.03
 -28   3 -20    0.38    0.95
   0  -3 -21   -0.62    0.63
  -1  -3 -21    0.78    0.73
   1  -3 -21    0.20    0.71
   2   3 -21    4.33    0.77
  -2  -3 -21    4.38    0.91
   2  -3 -21    5.23    0.93
   3   3 -21   15.80    1.95
  -3  -3 -21   13.75    1.69
   3  -3 -21   15.77    1.90
  -4  -3 -21   12.14    1.04
   4   3 -21   12.00    1.19
   4  -3 -21   10.91    1.18
  -5  -3 -21    7.12    1.04
   5   3 -21    5.84    0.91
  -6  -3 -21    3.40    0.98
   6   3 -21    3.03    0.77
   6  -3 -21    2.91    0.86
  -7  -3 -21    2.09    0.81
   7   3 -21    2.10    0.78
   7  -3 -21    2.77    0.90
  -8  -3 -21   10.09    1.05
   8   3 -21    9.44    1.15
   8  -3 -21    9.10    1.05
   9   3 -21    4.12    0.95
   9  -3 -21    3.11    0.91
  10   3 -21   -0.01    0.85
  10  -3 -21    0.87    0.69
  11   3 -21   62.58    4.10
  11  -3 -21   51.58    3.51
  12   3 -21    1.79    0.80
  12  -3 -21    1.64    0.94
  13   3 -21    4.74    1.01
  13  -3 -21    5.61    1.03
  14   3 -21    2.85    0.98
  14  -3 -21    1.83    1.03
  15   3 -21    5.01    1.03
  15  -3 -21    3.38    1.04
  16   3 -21    2.26    0.90
  16  -3 -21    2.91    0.96
  17  -3 -21    8.55    1.33
  17   3 -21    9.52    1.39
  18  -3 -21    7.88    1.15
  18   3 -21    8.28    1.39
  19  -3 -21    3.64    1.15
  19   3 -21    4.57    1.11
  20  -3 -21    2.55    1.07
  21  -3 -21    7.06    1.22
  21   3 -21    8.66    1.61
 -22   3  21    4.90    1.00
  22  -3 -21    5.87    1.22
  22   3 -21    3.14    1.26
 -23   3  21    2.96    1.10
  23  -3 -21    2.46    1.27
  23   3 -21    2.86    1.31
 -24   3  21    9.70    1.39
  24  -3 -21    9.36    1.89
  24   3 -21    8.32    1.98
 -25   3  21   13.48    1.54
  25  -3 -21   17.08    2.15
  25   3 -21   14.49    2.78
 -26   3  21    1.64    0.95
  26  -3 -21    2.52    1.36
  26   3 -21    1.40    1.13
 -26   3 -21    3.26    1.12
   0  -3 -22   19.78    2.15
  -1  -3 -22   10.76    1.17
   1  -3 -22    9.90    1.07
   2   3 -22    4.03    0.88
  -2  -3 -22    1.79    0.89
   2  -3 -22    4.14    1.07
   3   3 -22    9.54    1.07
  -3  -3 -22    7.88    1.01
   3  -3 -22    6.80    0.97
  -4  -3 -22    2.19    0.88
   4   3 -22    2.07    0.91
   4  -3 -22    1.48    0.92
  -5  -3 -22    9.15    1.12
   5   3 -22   11.10    1.12
   5  -3 -22    7.63    1.09
  -6  -3 -22    1.49    0.87
   6   3 -22    0.98    0.72
   6  -3 -22    1.22    0.77
  -7  -3 -22   34.39    2.68
   7   3 -22   34.03    2.67
   7  -3 -22   31.61    2.43
  -8  -3 -22    3.62    0.82
   8   3 -22    1.28    0.86
   8  -3 -22    3.35    0.92
   9   3 -22    1.44    0.74
   9  -3 -22    1.98    0.84
  10   3 -22    8.99    1.31
  10  -3 -22    9.75    1.25
  11   3 -22    7.71    1.09
  11  -3 -22    6.79    1.12
  12   3 -22    7.53    0.99
  12  -3 -22    6.33    1.05
  13   3 -22   -0.14    0.83
  13  -3 -22    1.34    0.87
  14   3 -22    4.74    0.98
  14  -3 -22    4.25    0.98
  15   3 -22    2.36    1.02
  15  -3 -22    2.66    0.89
  16   3 -22   34.40    2.90
  16  -3 -22   30.14    2.46
  17   3 -22    1.04    0.86
  17  -3 -22    1.38    0.94
  18  -3 -22   -0.25    0.86
  19  -3 -22    5.70    1.10
  19   3 -22    6.47    1.22
  20  -3 -22   22.39    2.26
  20   3 -22   24.93    2.56
  21  -3 -22    7.20    1.41
  21   3 -22    6.30    1.42
  22  -3 -22    3.89    1.38
  22   3 -22    3.63    1.33
  23  -3 -22   32.81    2.94
  23   3 -22   38.07    3.71
  24  -3 -22    0.07    1.16
  24   3 -22    0.53    1.30
 -25   3  22    3.31    0.93
  25  -3 -22    2.70    1.34
  25   3 -22    2.58    1.29
   0  -3 -23   -0.46    0.79
   1   3 -23    2.75    0.89
  -1  -3 -23    1.54    0.77
   1  -3 -23    2.28    0.77
   2   3 -23   83.95    4.45
  -2  -3 -23   77.62    4.34
   2  -3 -23   77.95    4.00
   3   3 -23   30.50    2.72
  -3  -3 -23   25.19    2.47
   3  -3 -23   30.69    2.40
  -4  -3 -23    7.49    1.12
   4   3 -23    6.94    1.05
   4  -3 -23    7.00    1.05
  -5  -3 -23   16.03    1.34
   5   3 -23   15.77    1.36
   5  -3 -23   16.98    1.49
  -6  -3 -23   16.07    1.46
   6   3 -23   13.44    1.62
   6  -3 -23   15.75    1.38
  -7  -3 -23   44.12    2.84
   7   3 -23   40.79    3.05
   7  -3 -23   46.60    2.70
  -8  -3 -23    0.22    0.70
   8   3 -23    1.32    1.05
   8  -3 -23    0.06    0.97
  -9  -3 -23   24.61    1.89
   9   3 -23   23.69    1.95
   9  -3 -23   23.27    1.96
  10   3 -23   12.95    1.37
  10  -3 -23   12.42    1.28
  11   3 -23   12.61    1.31
  11  -3 -23   16.02    1.60
  12   3 -23   16.91    1.77
  12  -3 -23   15.93    1.44
  13   3 -23    6.81    1.16
  13  -3 -23    7.44    1.06
  14   3 -23    0.75    0.89
  14  -3 -23    2.01    0.99
  15   3 -23    3.77    1.08
  15  -3 -23    5.21    1.26
  16   3 -23    1.98    1.10
  16  -3 -23    1.35    0.90
  17  -3 -23    6.01    1.07
  18  -3 -23    3.93    1.11
  18   3 -23    3.08    1.11
  19  -3 -23   19.55    2.11
  19   3 -23   19.96    2.25
  20  -3 -23    5.93    1.29
  20   3 -23    5.28    1.36
  21  -3 -23    4.35    1.20
  21   3 -23    2.21    1.16
  22  -3 -23    0.83    1.12
  22   3 -23    1.36    1.25
  23  -3 -23    5.59    1.41
  23   3 -23    4.12    1.48
   0   3 -24   30.08    2.36
   0  -3 -24   32.47    1.83
   1   3 -24   58.63    4.11
  -1  -3 -24   57.23    3.77
   1  -3 -24   57.29    3.85
   2   3 -24    9.79    1.17
  -2  -3 -24    8.29    1.24
   2  -3 -24    9.74    1.17
   3   3 -24   13.43    1.43
  -3  -3 -24   10.29    1.26
   3  -3 -24   12.48    1.25
  -4  -3 -24   37.80    2.79
   4   3 -24   38.40    2.98
   4  -3 -24   42.48    2.91
  -5  -3 -24    2.50    0.91
   5   3 -24    3.45    0.91
   5  -3 -24    0.72    0.86
  -6  -3 -24    1.50    0.83
   6   3 -24    1.84    0.80
   6  -3 -24    1.98    0.90
  -7  -3 -24    0.87    0.74
   7   3 -24    0.71    0.78
   7  -3 -24   -0.13    0.91
  -8  -3 -24    5.83    1.05
   8   3 -24    6.74    1.01
   8  -3 -24    5.51    0.94
  -9  -3 -24    1.13    0.74
   9   3 -24   -0.05    0.69
   9  -3 -24   -0.01    0.79
 -10  -3 -24    5.08    0.97
  10   3 -24    5.25    0.92
  10  -3 -24    4.67    0.98
  11   3 -24   17.61    1.93
  11  -3 -24   15.11    1.42
  12   3 -24    4.71    1.12
  12  -3 -24    2.25    1.00
  13   3 -24    5.02    1.05
  13  -3 -24    3.77    1.01
  14   3 -24    5.64    1.21
  14  -3 -24    6.47    1.05
  15  -3 -24    0.38    0.89
  16   3 -24   17.42    2.28
  16  -3 -24   16.29    1.96
  17   3 -24   18.24    2.37
  17  -3 -24   16.25    1.89
  18  -3 -24    0.27    0.83
  18   3 -24    2.67    1.03
  19  -3 -24    8.34    1.38
  19   3 -24    7.47    1.26
  20   3 -24    0.99    1.08
  21  -3 -24   -0.20    1.14
  21   3 -24    1.08    1.27
  22  -3 -24    1.31    1.06
   0   3 -25    0.27    0.70
   1   3 -25   11.28    1.80
  -1  -3 -25   14.61    1.36
   1  -3 -25   12.94    1.38
   2   3 -25    5.14    0.96
  -2  -3 -25    4.71    0.93
   2  -3 -25    5.45    0.93
   3   3 -25    3.41    0.91
  -3  -3 -25    2.09    0.97
   3  -3 -25    3.23    0.87
  -4  -3 -25    2.05    0.86
   4   3 -25    2.36    0.99
   4  -3 -25    2.59    1.16
  -5  -3 -25   10.11    1.40
   5   3 -25    9.66    1.38
   5  -3 -25   11.21    1.35
  -6  -3 -25    2.34    0.86
   6   3 -25    3.05    0.94
   6  -3 -25    2.91    1.01
  -7  -3 -25    1.08    0.75
   7  -3 -25    0.48    0.91
  -8  -3 -25    2.45    0.88
   8   3 -25    1.52    1.08
   8  -3 -25    1.61    0.87
  -9  -3 -25    7.29    1.15
   9   3 -25    9.15    1.48
   9  -3 -25    6.74    0.94
 -10  -3 -25   18.54    1.44
  10   3 -25   16.69    1.64
  10  -3 -25   16.40    1.44
 -11  -3 -25    8.54    1.39
  11   3 -25   11.67    1.59
  11  -3 -25   10.70    1.49
  12   3 -25    2.37    1.07
  12  -3 -25    2.01    0.98
  13   3 -25   20.27    2.20
  13  -3 -25   18.38    2.02
  14  -3 -25    3.68    1.06
  15   3 -25    9.85    1.25
  15  -3 -25    8.09    1.28
  16   3 -25    4.47    1.19
  16  -3 -25    2.21    0.94
  17   3 -25    1.13    1.10
  17  -3 -25    2.28    0.87
  18  -3 -25   30.82    3.35
  18   3 -25   36.31    4.37
  19  -3 -25    6.57    1.24
  19   3 -25   10.32    1.49
  20  -3 -25   10.26    1.73
  20   3 -25   12.21    1.92
   0   3 -26    4.71    0.95
   0  -3 -26    5.73    1.02
  -1   3 -26   22.97    2.06
   1   3 -26   24.76    2.19
  -1  -3 -26   25.23    2.24
   1  -3 -26   28.27    2.22
   2   3 -26    0.69    0.80
  -2  -3 -26    2.04    0.87
   2  -3 -26    1.51    0.76
   3   3 -26    2.92    0.80
  -3  -3 -26    2.83    0.98
   3  -3 -26    1.04    0.71
  -4  -3 -26    0.58    0.78
   4   3 -26   -0.10    0.75
  -5  -3 -26    4.06    0.81
   5   3 -26    5.74    1.02
   5  -3 -26    6.43    1.09
  -6  -3 -26    2.41    0.84
   6   3 -26    1.43    0.86
   6  -3 -26    1.39    0.93
  -7  -3 -26    1.06    0.87
   7   3 -26    0.02    0.86
  -8  -3 -26   -0.07    0.77
   8   3 -26   -0.34    0.90
   8  -3 -26    0.41    0.88
  -9  -3 -26   18.16    1.90
   9   3 -26   17.47    2.02
   9  -3 -26   18.21    1.95
 -10  -3 -26   10.66    1.09
  10   3 -26   12.20    1.62
  10  -3 -26   12.43    1.57
 -11  -3 -26    6.30    1.05
  11   3 -26    8.96    1.32
  11  -3 -26    7.48    1.18
 -12  -3 -26   10.27    1.26
  12  -3 -26   10.77    1.25
  13   3 -26    1.75    1.02
  13  -3 -26    1.20    1.00
  14   3 -26    2.08    1.18
  14  -3 -26    1.63    0.95
  15   3 -26    5.08    1.17
  15  -3 -26    5.33    1.10
  16   3 -26    1.78    1.04
  16  -3 -26    2.08    1.20
  17   3 -26   12.89    2.26
  17  -3 -26   11.83    1.73
   0   3 -27    0.87    1.04
   0  -3 -27    0.82    0.86
  -1   3 -27    1.99    0.90
   1   3 -27    2.79    0.89
  -1  -3 -27    2.16    1.04
   1  -3 -27    2.31    0.83
  -2   3 -27    1.16    0.77
   2   3 -27    2.13    0.94
  -2  -3 -27   -0.04    0.96
   2  -3 -27    0.36    0.83
   3   3 -27   19.61    2.03
  -3  -3 -27   16.89    2.15
   3  -3 -27   19.18    2.04
  -4  -3 -27    9.21    1.32
   4   3 -27    7.86    1.41
   4  -3 -27   10.06    1.25
  -5  -3 -27   17.60    1.76
   5   3 -27   19.58    2.05
   5  -3 -27   18.20    1.86
  -6  -3 -27    2.42    0.88
   6   3 -27    3.95    1.03
   6  -3 -27    1.78    0.84
  -7  -3 -27    3.35    0.91
   7   3 -27    3.07    0.84
   7  -3 -27    4.00    0.93
  -8  -3 -27   11.19    1.28
   8   3 -27   12.14    1.68
   8  -3 -27   11.24    1.24
  -9  -3 -27    0.79    0.94
   9   3 -27    2.36    1.01
   9  -3 -27    3.10    0.84
 -10  -3 -27    2.07    0.92
  10  -3 -27    2.99    0.98
 -11  -3 -27    0.77    0.97
  11   3 -27    1.11    0.92
  11  -3 -27    0.14    0.92
 -12  -3 -27    2.49    0.80
  12   3 -27    4.37    1.15
  12  -3 -27    3.10    1.05
 -13  -3 -27   -0.39    0.74
  13   3 -27    0.99    0.97
  13  -3 -27    1.26    1.07
  14   3 -27   -0.12    0.93
  14  -3 -27    0.98    0.97
  15   3 -27   35.94    3.61
  15  -3 -27   27.33    2.82
   0   3 -28    1.58    1.00
   0  -3 -28    1.84    0.99
  -1   3 -28    2.64    0.91
   1   3 -28    1.73    0.88
  -1  -3 -28    1.65    0.93
   1  -3 -28    2.32    0.98
  -2   3 -28   -0.43    0.71
   2   3 -28    0.81    0.88
   2  -3 -28    0.22    0.78
  -3   3 -28    2.38    0.78
   3   3 -28    2.07    0.98
  -3  -3 -28    2.83    1.06
   3  -3 -28    1.83    0.90
  -4  -3 -28    3.79    1.01
   4   3 -28    6.61    1.27
   4  -3 -28    6.98    1.13
  -5  -3 -28    8.90    1.54
   5   3 -28   11.23    1.84
   5  -3 -28   11.78    1.62
  -6  -3 -28    0.65    0.83
   6   3 -28    2.05    1.26
   6  -3 -28    1.57    1.08
  -7  -3 -28    4.70    1.10
   7   3 -28    7.58    1.42
   7  -3 -28    6.99    1.16
  -8  -3 -28    4.41    1.09
   8  -3 -28    3.18    1.03
  -9  -3 -28    1.23    0.84
   9   3 -28    1.26    0.94
   9  -3 -28    0.69    0.82
 -10  -3 -28    7.74    1.29
  10   3 -28    7.47    1.34
  10  -3 -28    6.94    1.07
 -11  -3 -28   12.68    1.85
  11   3 -28   14.12    1.95
  11  -3 -28   14.93    1.76
   0   3 -29   -0.42    0.89
   0  -3 -29    0.55    0.88
  -1   3 -29    8.06    1.44
   1   3 -29    7.42    1.13
  -1  -3 -29    6.29    1.19
   1  -3 -29    7.62    1.25
  -2   3 -29    0.98    0.87
   2   3 -29    0.82    0.88
  -2  -3 -29    0.62    0.74
   2  -3 -29    1.54    0.96
  -3   3 -29    2.41    0.89
   3   3 -29    2.00    0.86
  -3  -3 -29    1.75    0.79
   3  -3 -29    2.49    0.93
  -4   3 -29   11.77    1.65
  -4  -3 -29    8.39    1.55
   4  -3 -29   10.52    1.50
  -5  -3 -29    0.41    0.73
   5  -3 -29    0.95    0.98
  -6  -3 -29    1.28    0.78
   6  -3 -29    0.41    0.94
   0   4   0 1918.09   34.14
   0  -4   0 2135.67   37.73
   1   4   0    2.31    0.78
  -1   4   0    1.50    0.83
  -1  -4   0    1.23    0.79
   1  -4   0    1.61    0.83
   2   4   0    6.29    0.89
  -2   4   0    6.92    1.07
  -2  -4   0    5.99    0.96
   2  -4   0    7.19    1.09
   3   4   0  288.09    8.57
  -3   4   0  293.42    9.12
  -3  -4   0  294.28    9.21
   3  -4   0  310.20    9.72
  -4  -4   0  797.57   15.71
  -4   4   0  846.27   16.55
   4  -4   0  899.42   17.31
  -5  -4   0   34.38    1.90
  -5   4   0   36.22    2.01
   5  -4   0   38.85    2.15
  -6  -4   0   28.33    1.62
  -6   4   0   27.34    1.72
   6  -4   0   32.83    2.00
  -7  -4   0   15.46    1.21
  -7   4   0   17.32    1.44
   7  -4   0   18.24    1.54
  -8   4   0  584.23   12.26
   8  -4   0  602.76   12.76
  -9  -4   0  236.83    5.84
  -9   4   0  260.10    6.73
   9  -4   0  271.79    7.34
 -10   4   0    4.49    1.04
  10  -4   0    6.84    1.26
 -11   4   0  316.83    7.71
  11  -4   0  298.72    8.03
 -12   4   0   41.63    2.62
  12  -4   0   37.09    2.89
 -13   4   0    3.35    0.91
  13  -4   0    4.92    1.05
 -14   4   0    8.22    1.74
  14  -4   0    9.91    1.31
 -14  -4   0    8.09    1.41
 -15   4   0  180.88    5.55
  15  -4   0  191.70    5.95
 -15  -4   0  173.61    6.56
 -16   4   0   52.41    2.98
 -16  -4   0   55.19    3.58
  16  -4   0   55.38    3.98
 -17   4   0    7.72    1.10
 -17  -4   0    5.56    1.13
  17  -4   0    6.05    1.05
 -18   4   0    9.48    1.73
 -18  -4   0    7.61    1.26
  18  -4   0    9.30    1.61
 -19   4   0  158.37    7.32
 -19  -4   0  188.02    9.21
  19  -4   0  170.99    8.58
 -20   4   0    3.07    0.97
 -20  -4   0    2.19    0.86
  20  -4   0    3.43    0.91
 -21   4   0   26.34    2.01
 -21  -4   0   23.99    2.24
  21  -4   0   24.11    2.52
  22  -4   0    0.22    0.78
 -23   4   0   53.50    3.04
 -23  -4   0   63.71    4.19
 -24   4   0   52.14    3.18
 -24  -4   0   48.78    3.18
 -25   4   0   11.85    1.25
 -25  -4   0   11.11    1.32
 -26   4   0    7.51    1.10
 -26  -4   0    7.47    1.10
 -27   4   0    4.65    1.03
 -27  -4   0    7.42    1.17
 -28   4   0    1.09    0.91
 -28  -4   0    0.58    0.89
 -29   4   0    0.94    0.80
 -29  -4   0    2.56    1.00
 -30   4   0    4.82    0.97
 -30  -4   0    4.34    1.10
 -31   4   0    5.39    1.16
 -31  -4   0    6.08    1.24
 -32   4   0    0.63    0.92
 -32  -4   0    0.31    0.97
 -33   4   0   -0.90    1.02
 -33  -4   0    0.38    1.05
 -34  -4   0    0.22    0.94
 -35   4   0   -0.65    1.07
 -35  -4   0    0.32    1.09
 -36   4   0    3.22    1.23
 -36  -4   0    4.87    1.25
 -37   4   0    6.84    1.43
 -37  -4   0    6.47    1.28
   0   4   1    0.96    0.66
   0   4  -1    1.91    0.79
   0  -4  -1    1.69    0.78
   0  -4   1    1.12    0.72
   1   4   1   87.13    4.58
  -1   4   1   81.82    2.78
   1   4  -1   82.26    3.00
  -1   4  -1   84.67    4.64
  -1  -4  -1   84.49    4.70
   1  -4  -1   83.25    4.48
  -1  -4   1   85.59    4.89
   1  -4   1   91.51    5.13
   2   4   1   20.46    1.47
   2   4  -1   18.02    1.33
  -2   4   1   19.04    1.39
  -2  -4  -1   19.01    1.41
  -2   4  -1   20.99    1.67
   2  -4  -1   20.15    1.51
  -2  -4   1   17.52    1.41
   2  -4   1   20.06    1.52
   3   4   1   89.80    4.67
   3   4  -1   92.91    4.81
  -3   4   1   84.35    4.61
  -3  -4  -1   90.00    4.72
  -3   4  -1   92.70    5.16
   3  -4  -1   97.37    5.21
  -3  -4   1   81.85    3.35
   3  -4   1   92.84    5.02
  -4  -4  -1  116.22    5.83
  -4   4   1  109.99    5.62
  -4   4  -1  117.11    6.03
  -4  -4   1  112.77    5.97
   4  -4  -1  116.98    6.00
   4  -4   1  129.72    6.77
  -5  -4  -1  117.23    5.89
  -5   4   1  129.00    6.44
  -5   4  -1  129.39    6.69
  -5  -4   1  117.85    6.12
   5  -4  -1  129.02    6.41
   5  -4   1  135.60    6.94
  -6  -4  -1   12.63    1.12
  -6   4   1   15.48    1.36
  -6  -4   1   12.78    1.33
  -6   4  -1   13.57    1.31
   6  -4  -1   15.19    1.49
   6  -4   1   15.11    1.35
  -7  -4  -1    2.72    0.67
  -7   4   1    1.96    0.96
  -7   4  -1    2.46    0.95
   7  -4  -1    2.17    0.96
   7  -4   1    3.05    1.13
  -8   4   1  301.97    7.40
  -8   4  -1  315.29    7.64
   8  -4  -1  309.74    8.17
   8  -4   1  332.24    8.17
  -9  -4   1  358.80   10.16
  -9   4   1  422.52    9.54
  -9   4  -1  395.32    9.23
   9  -4  -1  398.48    9.40
   9  -4   1  380.75    8.92
 -10   4   1   34.80    2.45
 -10   4  -1   32.24    2.39
  10  -4  -1   32.21    2.36
  10  -4   1   29.03    2.20
 -10  -4   1   29.35    2.70
 -11   4   1  167.57    6.99
 -11   4  -1  166.28    7.08
  11  -4  -1  164.29    7.50
  11  -4   1  182.23    7.61
 -11  -4   1  150.92    7.43
 -12   4   1   79.28    4.34
 -12   4  -1   83.61    4.58
  12  -4  -1   87.80    5.26
 -12  -4   1   76.52    4.64
  12  -4   1   93.37    5.19
 -13   4   1  156.74    6.53
 -13   4  -1  171.38    7.09
  13  -4  -1  153.44    7.29
 -13  -4   1  145.99    7.32
  13  -4   1  148.98    6.88
 -14   4   1    1.60    0.89
 -14   4  -1    1.44    1.06
 -14  -4   1    1.59    0.78
  14  -4  -1    2.50    0.99
  14  -4   1    2.63    1.03
 -15   4   1   50.62    2.83
 -15   4  -1   51.01    2.85
 -15  -4   1   48.94    2.90
  15  -4  -1   55.69    3.42
  15  -4   1   51.60    3.35
 -16   4   1   16.81    1.31
 -16   4  -1   16.07    1.43
 -16  -4   1   14.52    1.41
  16  -4  -1   22.09    2.11
  16  -4   1   18.18    2.09
 -16  -4  -1   17.10    1.85
 -17   4   1    2.25    0.87
 -17   4  -1    3.06    0.97
 -17  -4   1    3.07    0.90
  17  -4  -1    4.88    1.04
 -17  -4  -1    3.31    0.92
  17  -4   1    1.79    0.81
 -18   4   1   26.40    1.88
 -18   4  -1   21.89    2.03
 -18  -4   1   23.71    2.20
  18  -4  -1   25.20    2.35
 -18  -4  -1   24.81    2.23
  18  -4   1   27.29    2.36
 -19   4   1   40.47    2.67
 -19   4  -1   38.75    2.50
 -19  -4   1   38.65    3.13
 -19  -4  -1   33.96    2.57
  19  -4  -1   31.07    2.85
  19  -4   1   34.60    2.80
 -20  -4  -1    1.21    1.35
 -21   4   1  282.33    6.08
 -21   4  -1  264.05    5.69
 -21  -4   1  280.91    6.92
 -21  -4  -1  271.08    7.41
  21  -4  -1  237.28    8.19
 -22   4   1    7.45    1.14
 -22   4  -1    7.21    1.16
 -22  -4   1    8.34    1.15
 -22  -4  -1    6.84    1.16
  22  -4  -1    7.40    1.23
 -23   4   1   33.77    2.56
 -23   4  -1   34.68    2.68
 -23  -4   1   38.57    3.14
 -23  -4  -1   34.74    3.27
  23  -4  -1   34.17    3.16
 -24   4   1   63.42    3.39
 -24  -4   1   74.22    4.28
 -24  -4  -1   67.02    4.00
  24  -4  -1   65.20    4.41
 -25   4   1    1.86    1.01
 -25   4  -1    1.63    0.99
 -25  -4   1    2.65    0.93
 -25  -4  -1    2.74    0.96
  25  -4  -1    3.80    1.11
 -26   4   1   22.31    2.44
 -26   4  -1   22.71    2.50
 -26  -4   1   23.82    2.67
 -26  -4  -1   24.94    2.81
 -27   4   1   66.03    4.10
 -27   4  -1   64.60    3.74
 -27  -4   1   66.11    4.57
 -27  -4  -1   68.65    4.22
 -28   4   1    6.66    1.16
 -28   4  -1    5.95    1.22
 -28  -4   1    4.69    1.00
 -28  -4  -1    7.46    1.25
 -29   4   1   41.62    2.48
 -29   4  -1   33.88    2.68
 -29  -4   1   38.14    2.86
 -29  -4  -1   36.16    2.36
 -30   4   1    3.58    1.00
 -30   4  -1    5.03    0.99
 -30  -4   1    7.28    1.14
 -30  -4  -1    5.46    1.17
 -31   4   1   13.50    1.48
 -31   4  -1   13.89    1.38
 -31  -4   1   10.93    1.30
 -31  -4  -1   14.78    1.64
 -32   4   1    4.63    1.22
 -32   4  -1    6.89    1.21
 -32  -4   1    3.66    1.07
 -32  -4  -1    6.47    1.23
 -33   4   1   39.51    3.11
 -33   4  -1   39.86    3.13
 -33  -4   1   41.09    4.06
 -33  -4  -1   38.47    3.85
 -34   4   1    1.44    1.23
 -34   4  -1    0.93    0.98
 -34  -4   1    0.78    0.98
 -34  -4  -1    0.89    1.11
 -35   4   1   24.03    2.33
 -35  -4   1   22.83    3.12
 -35   4  -1   25.24    2.33
 -35  -4  -1   21.62    2.17
 -36   4   1    3.81    1.12
 -36  -4   1    2.51    1.06
 -36   4  -1    1.38    1.32
 -36  -4  -1    1.85    1.16
 -37   4   1    3.91    1.19
 -37  -4   1    3.50    1.23
 -37   4  -1    3.73    1.36
 -37  -4  -1    3.23    1.25
   0   4   2   90.11    4.85
   0  -4  -2   99.20    5.26
   0   4  -2   98.23    5.65
   0  -4   2   97.68    5.58
   1   4   2   97.39    4.99
  -1   4   2   97.42    5.02
   1   4  -2  100.60    5.37
  -1  -4  -2  110.73    5.62
   1  -4  -2  105.07    5.47
  -1   4  -2  108.46    6.11
  -1  -4   2  106.50    6.05
   1  -4   2   98.01    5.19
   2   4   2    4.51    0.82
  -2   4   2    4.87    0.88
   2   4  -2    5.50    0.94
  -2  -4  -2    4.46    0.84
   2  -4  -2    5.11    0.96
  -2   4  -2    4.95    0.94
  -2  -4   2    4.96    0.98
   2  -4   2    4.87    0.97
   3   4  -2   74.00    3.83
  -3   4   2   72.03    3.88
  -3  -4  -2   74.40    3.72
   3  -4  -2   74.98    3.99
  -3   4  -2   75.94    3.99
  -3  -4   2   67.28    4.00
   3  -4   2   72.16    3.89
   4   4  -2  104.45    5.23
  -4  -4  -2   98.30    4.95
  -4   4   2  110.43    5.73
   4  -4  -2  117.57    5.97
  -4   4  -2  115.05    6.03
  -4  -4   2   99.18    6.53
   4  -4   2  126.43    6.42
  -5  -4  -2  204.09    7.29
  -5   4   2  197.54    7.23
   5  -4  -2  217.56    8.06
  -5   4  -2  215.64    7.94
   5  -4   2  206.02    7.80
  -6  -4  -2   36.40    2.26
  -6   4   2   39.81    2.55
  -6   4  -2   41.55    2.67
   6  -4  -2   46.23    2.80
   6  -4   2   42.96    2.87
  -7  -4  -2  118.05    5.83
  -7   4   2  147.33    6.36
  -7   4  -2  147.68    6.54
   7  -4  -2  145.20    6.44
   7  -4   2  151.60    6.64
  -8  -4  -2    9.72    0.93
  -8   4   2    7.93    1.07
  -8   4  -2    7.80    1.37
   8  -4  -2    8.01    1.13
   8  -4   2   12.86    3.20
  -9   4   2  710.43   14.18
  -9   4  -2  686.15   14.18
   9  -4  -2  742.87   15.32
   9  -4   2  708.50   15.37
 -10   4   2   81.61    4.48
 -10  -4   2   77.97    5.97
 -10   4  -2   84.59    5.05
  10  -4  -2   82.27    4.71
  10  -4   2   95.26    5.44
 -11   4   2  382.81    8.63
 -11   4  -2  377.21    8.86
  11  -4  -2  397.87    9.81
  11  -4   2  412.04    9.49
 -12   4   2  201.96    8.14
 -12  -4   2  197.76    9.28
 -12   4  -2  203.81    8.90
  12  -4  -2  232.00    5.75
  12  -4   2  245.49    6.91
 -13   4   2  224.05    6.35
 -13  -4   2  207.20    7.20
 -13   4  -2  236.85    6.66
  13  -4  -2  222.52    7.64
  13  -4   2  247.79    7.16
 -14   4   2   29.10    2.36
 -14  -4   2   27.77    2.48
 -14   4  -2   31.04    2.17
  14  -4  -2   32.22    2.51
  14  -4   2   29.96    2.28
 -15   4   2   38.58    2.49
 -15   4  -2   38.42    2.89
 -15  -4   2   35.58    2.78
  15  -4  -2   43.35    3.14
  15  -4   2   41.88    3.08
 -16   4   2   94.67    5.54
 -16  -4   2   97.61    6.14
 -16   4  -2  110.05    6.20
  16  -4  -2   94.61    6.32
 -17   4   2   47.86    2.87
 -17  -4   2   43.32    2.99
 -17   4  -2   51.73    3.08
  17  -4  -2   57.32    3.72
 -18   4   2    6.77    1.12
 -18  -4   2    6.62    1.06
 -18   4  -2    6.29    1.07
  18  -4  -2   10.17    1.37
 -18  -4  -2    7.20    1.04
 -19   4   2   16.06    1.43
 -19  -4   2   16.78    1.44
 -19   4  -2   16.86    1.42
  19  -4  -2   15.39    1.75
 -19  -4  -2   17.94    1.61
 -20   4   2   27.26    1.99
 -20  -4   2   32.94    2.47
 -20   4  -2   34.39    2.03
  20  -4  -2   27.88    2.63
 -20  -4  -2   30.92    2.57
 -21   4   2   69.09    3.68
 -21  -4   2   73.14    4.21
 -21   4  -2   76.23    3.87
 -21  -4  -2   67.46    4.06
  21  -4  -2   70.17    4.45
 -22   4   2    5.65    1.11
 -22  -4   2    5.02    0.98
 -22   4  -2    5.49    0.95
 -22  -4  -2    6.78    1.15
  22  -4  -2    5.45    1.06
 -23   4   2   20.77    1.91
 -23  -4   2   18.93    1.86
 -23   4  -2   18.72    1.79
 -23  -4  -2   16.84    1.95
  23  -4  -2   19.59    2.17
 -24   4   2   64.93    3.53
 -24  -4   2   61.60    3.64
 -24   4  -2   68.27    3.74
 -24  -4  -2   59.65    3.73
  24  -4  -2   57.59    4.17
 -25   4   2  103.04    4.48
 -25  -4   2   99.23    4.43
 -26   4   2   15.66    2.00
 -26  -4   2   14.62    1.99
 -26   4  -2   16.10    1.93
 -26  -4  -2   16.13    2.18
  26  -4  -2   15.01    2.24
 -27   4   2   17.65    2.04
 -27  -4   2   18.17    2.35
 -27   4  -2   22.51    1.91
 -27  -4  -2   21.25    2.60
  27  -4  -2   17.49    2.54
 -28   4   2   42.27    3.27
 -28  -4   2   40.02    3.26
 -28   4  -2   43.93    3.36
 -28  -4  -2   47.52    3.46
 -29   4   2   52.77    3.22
 -29  -4   2   50.90    3.44
 -29   4  -2   47.22    3.07
 -29  -4  -2   51.75    3.38
 -30   4   2    8.08    1.24
 -30  -4   2    6.25    1.20
 -30   4  -2    5.73    1.11
 -30  -4  -2    7.41    1.33
 -31   4   2    5.43    1.11
 -31  -4   2    4.58    1.05
 -31   4  -2    4.52    1.05
 -31  -4  -2    4.69    1.23
 -32   4   2    9.63    1.37
 -32  -4   2    9.58    1.43
 -32   4  -2    9.58    1.37
 -32  -4  -2    9.09    1.45
 -33   4   2    6.17    1.11
 -33  -4   2    5.71    1.19
 -33   4  -2    5.72    1.32
 -33  -4  -2    5.30    1.02
 -34   4   2    9.21    1.45
 -34  -4   2    9.97    1.53
 -34   4  -2   10.11    1.28
 -34  -4  -2   10.54    1.61
 -35   4   2    2.95    0.98
 -35  -4   2    2.76    0.95
 -35   4  -2    3.14    1.14
 -35  -4  -2    3.30    1.20
 -36   4   2    4.28    1.12
 -36  -4   2    4.54    1.09
 -36   4  -2    3.25    1.26
 -36  -4  -2    6.02    1.32
 -37   4   2    3.52    1.06
 -37  -4   2    1.91    1.06
 -37   4  -2    2.06    1.29
 -37  -4  -2    2.24    1.05
   0   4   3    1.91    0.71
   0   4  -3    1.63    0.80
   1   4   3  276.61    8.19
  -1   4   3  279.27    8.37
  -1  -4  -3  280.00    8.25
   1  -4  -3  280.85    8.77
   1   4  -3  291.69    9.32
  -1   4  -3  281.98    9.52
   2   4   3   26.60    1.43
  -2   4   3   25.07    1.56
  -2  -4  -3   25.41    1.50
   2   4  -3   25.69    1.86
   2  -4  -3   25.58    1.56
  -2   4  -3   28.63    1.90
  -3   4   3  377.62   10.76
  -3  -4  -3  377.13   10.75
   3   4  -3  370.76   11.28
   3  -4  -3  370.03   10.67
  -3   4  -3  378.88   11.96
   4   4  -3  129.26    6.34
  -4  -4  -3  125.38    6.11
  -4   4   3  124.64    6.18
   4  -4  -3  129.34    6.44
  -4   4  -3  112.70    6.83
   4  -4   3  146.74    6.06
  -5  -4  -3  470.20   12.86
  -5   4   3  474.95   13.30
   5  -4  -3  511.58   11.07
  -5   4  -3  494.06    7.35
   5  -4   3  514.05   10.88
  -6  -4  -3   43.73    2.44
  -6   4   3   48.79    2.82
   6  -4  -3   52.95    3.20
  -6   4  -3   52.64    3.07
   6  -4   3   54.41    3.37
  -7  -4  -3   61.02    3.18
  -7   4   3   60.57    3.25
   7  -4  -3   68.56    3.81
  -7   4  -3   66.72    3.70
  -8  -4  -3   25.51    1.39
  -8   4   3   24.94    1.56
   8  -4  -3   27.13    2.02
  -8   4  -3   26.40    1.99
  -9   4   3   66.62    3.70
   9  -4  -3   71.48    3.82
  -9   4  -3   63.35    3.64
 -10   4   3  204.84    8.22
  10  -4  -3  227.86    5.14
 -10   4  -3  222.41    8.94
 -11   4   3   58.92    3.22
  11  -4  -3   68.48    3.83
 -11   4  -3   67.29    3.70
 -12  -4   3   10.06    1.59
 -12   4   3   14.69    1.36
 -12   4  -3   16.10    2.54
  12  -4  -3   15.36    1.66
 -13  -4   3  240.10    7.28
 -13   4   3  244.59    6.72
 -13   4  -3  241.59    7.03
 -14   4   3   29.84    2.13
 -14  -4   3   26.20    2.53
 -14   4  -3   26.19    2.50
  14  -4  -3   37.08    2.66
 -15   4   3  103.33    5.87
 -15  -4   3   90.45    5.55
 -15   4  -3   92.95    5.56
  15  -4  -3  102.58    6.09
 -16   4   3   33.90    2.20
 -16  -4   3   31.94    2.32
 -16   4  -3   30.84    2.33
  16  -4  -3   34.02    2.55
 -17   4   3   92.45    4.67
 -17  -4   3   89.59    4.80
 -17   4  -3   88.25    4.71
  17  -4  -3   91.52    5.41
 -18   4   3    2.11    0.86
 -18  -4   3    2.21    0.78
 -18   4  -3    1.90    0.90
  18  -4  -3    2.87    0.93
 -19   4   3   11.43    1.42
 -19  -4   3   11.58    1.52
 -19   4  -3   12.51    1.52
  19  -4  -3   14.98    1.48
 -20   4   3   68.10    3.67
 -20  -4   3   75.87    4.14
 -20   4  -3   76.27    4.07
  20  -4  -3   73.41    4.55
 -20  -4  -3   71.90    4.14
 -21   4   3   14.16    1.35
 -21  -4   3   12.49    1.49
 -21   4  -3   12.27    1.22
  21  -4  -3   10.57    1.37
 -21  -4  -3   11.94    1.33
 -22   4   3   11.17    1.20
 -22  -4   3    9.91    1.55
 -22   4  -3    7.74    1.16
  22  -4  -3   10.76    1.29
 -22  -4  -3    9.60    1.32
 -23   4   3   17.39    1.62
 -23  -4   3   17.83    1.79
 -23   4  -3   10.89    1.17
  23  -4  -3   12.52    1.87
 -23  -4  -3   16.10    1.84
 -24   4   3   16.91    1.76
 -24  -4   3   12.42    1.39
 -24   4  -3   16.59    1.71
 -24  -4  -3   15.59    1.67
  24  -4  -3   10.67    1.97
 -25   4   3   52.41    3.37
 -25  -4   3   52.48    3.75
 -25   4  -3   47.61    3.24
 -25  -4  -3   56.08    3.94
  25  -4  -3   39.42    2.47
 -26   4   3    7.01    1.14
 -26  -4   3    7.49    1.21
 -26   4  -3    2.80    1.07
 -26  -4  -3    6.96    1.13
  26  -4  -3    5.88    1.35
 -27   4   3   32.52    2.22
 -27  -4   3   29.41    2.33
 -27   4  -3   32.50    2.44
 -27  -4  -3   28.25    2.44
  27  -4  -3   26.45    2.78
 -28   4   3    1.99    1.12
 -28  -4   3    1.21    0.77
 -28   4  -3    3.40    1.08
 -28  -4  -3    1.90    0.98
  28  -4  -3    2.62    1.00
 -29   4   3    8.87    1.24
 -29  -4   3   10.12    1.22
 -29   4  -3   10.71    1.22
 -29  -4  -3   11.36    1.49
  29  -4  -3    9.12    1.35
 -30   4   3    3.10    0.98
 -30  -4   3    3.23    0.89
 -30   4  -3    2.80    0.93
 -30  -4  -3    3.71    0.97
 -31   4   3    2.20    0.94
 -31  -4   3    1.66    0.94
 -31   4  -3    0.89    1.00
 -31  -4  -3    1.01    1.12
 -32   4   3   -0.33    0.83
 -32  -4   3    0.75    0.98
 -32   4  -3   -0.50    0.99
 -32  -4  -3    1.19    0.96
 -33   4   3    2.37    1.01
 -33  -4   3    2.88    1.15
 -33   4  -3   -0.07    1.00
 -33  -4  -3    0.16    0.84
 -34   4   3   -0.16    1.16
 -34  -4   3    1.40    0.84
 -34   4  -3   -0.06    1.01
 -34  -4  -3    0.83    1.08
 -35  -4   3    5.99    1.41
 -35   4   3    5.19    1.13
 -35   4  -3    5.72    1.14
 -35  -4  -3    5.69    1.20
 -36  -4   3   12.72    1.35
 -36   4   3   11.61    1.44
 -36   4  -3   11.95    1.37
 -36  -4  -3   11.78    1.63
 -37  -4   3    6.86    1.31
 -37   4   3    5.69    1.30
 -37   4  -3    4.38    1.29
 -37  -4  -3    4.95    1.22
   0   4   4 1691.92   29.68
   0  -4  -4 1694.18   29.63
   0   4  -4 1697.01   32.33
   1   4   4  401.25   11.24
  -1   4   4  387.16   11.14
  -1  -4  -4  371.84   10.51
   1  -4  -4  397.32   11.40
   1   4  -4  368.81   12.36
  -1   4  -4  390.09   13.21
  -2   4   4   38.50    1.93
  -2  -4  -4   39.28    2.28
   2  -4  -4   39.23    2.42
   2   4  -4   39.30    2.76
  -2   4  -4   38.57    2.80
  -3   4   4  363.74   10.55
  -3  -4  -4  358.46   10.11
   3  -4  -4  378.49   10.92
   3   4  -4  358.88   11.20
  -3   4  -4  362.94   11.77
  -4  -4  -4   82.00    4.38
  -4   4   4   78.31    4.22
   4   4  -4   82.62    4.67
   4  -4  -4   87.23    4.65
  -4   4  -4   83.27    5.30
  -5  -4  -4  445.24   10.14
  -5   4   4  477.03   10.17
   5  -4  -4  505.53   11.15
  -5   4  -4  515.03   11.82
  -6  -4  -4  137.16    5.71
  -6   4   4  139.22    5.92
   6  -4  -4  140.03    6.01
  -6   4  -4  149.63    6.57
  -7  -4  -4  149.60    6.12
  -7   4   4  143.41    5.95
   7  -4  -4  159.53    6.79
  -7   4  -4  159.04    6.86
  -8   4   4    2.76    0.77
   8  -4  -4    3.02    0.84
  -8   4  -4    2.30    1.36
  -9   4   4  150.35    6.28
   9  -4  -4  145.06    6.35
  -9   4  -4  146.53    6.76
 -10   4   4   40.61    2.49
  10  -4  -4   41.99    2.70
 -10   4  -4   39.78    2.71
 -11   4   4   62.69    3.45
  11  -4  -4   64.09    3.79
 -11   4  -4   63.62    3.84
 -12   4   4  138.85    5.89
  12  -4  -4  140.15    6.12
 -12   4  -4  106.40    5.68
 -13  -4   4  163.38    5.71
 -13   4   4  191.24    5.58
  13  -4  -4  193.46    5.98
 -13   4  -4  184.15    5.68
 -14  -4   4   52.74    3.15
 -14   4   4   58.65    3.16
  14  -4  -4   60.75    3.45
 -14   4  -4   52.70    3.45
 -15  -4   4   48.70    2.70
 -15   4   4   56.30    2.94
 -15   4  -4   46.35    2.78
  15  -4  -4   56.53    3.22
 -16  -4   4   12.85    1.52
 -16   4   4   16.11    1.35
 -16   4  -4   12.50    1.55
  16  -4  -4   13.93    1.61
 -17  -4   4   21.30    1.80
 -17   4   4   24.65    1.78
 -17   4  -4   20.92    1.82
  17  -4  -4   24.05    2.19
 -18  -4   4   12.04    1.30
 -18   4   4   11.85    1.21
 -18   4  -4   13.68    1.29
  18  -4  -4   13.24    1.46
 -19  -4   4   33.45    2.45
 -19   4   4   35.48    2.39
 -19   4  -4   43.49    2.81
  19  -4  -4   30.41    2.30
 -20   4   4    4.52    0.95
 -20  -4   4    4.24    0.88
 -20   4  -4    6.22    1.15
  20  -4  -4    2.17    1.00
 -21  -4   4   29.48    2.52
 -21   4   4   36.99    2.66
 -21   4  -4   34.26    2.67
  21  -4  -4   32.17    2.75
 -22   4   4    8.02    1.16
 -22  -4   4    7.30    1.00
 -22   4  -4    7.24    1.10
  22  -4  -4    6.69    1.21
 -22  -4  -4    5.66    1.05
 -23   4   4   28.51    2.22
 -23  -4   4   28.36    2.33
 -23   4  -4   27.63    2.29
  23  -4  -4   32.44    2.93
 -23  -4  -4   27.48    2.51
 -24   4   4   12.25    1.20
 -24  -4   4   12.52    1.29
 -24   4  -4   14.41    1.31
  24  -4  -4   10.47    1.45
 -24  -4  -4   12.35    1.29
 -25   4   4   52.69    3.28
 -25  -4   4   46.82    3.24
 -25   4  -4   46.68    3.22
 -25  -4  -4   47.18    3.29
  25  -4  -4   48.23    3.81
 -26   4   4    4.36    0.99
 -26  -4   4    2.95    1.03
 -26   4  -4    3.30    1.04
 -26  -4  -4    4.19    0.93
  26  -4  -4    2.96    1.12
 -27   4   4   29.34    2.53
 -27  -4   4   32.71    2.88
 -27   4  -4   26.66    2.24
 -27  -4  -4   34.79    3.00
  27  -4  -4   28.44    2.96
 -28   4   4    8.05    1.12
 -28  -4   4    5.46    1.12
 -28  -4  -4    9.89    1.34
  28  -4  -4    7.98    1.54
 -29  -4   4   17.14    1.64
 -29   4   4   18.76    1.65
 -29   4  -4   16.56    1.53
 -29  -4  -4   17.50    1.99
  29  -4  -4   13.57    2.19
 -30  -4   4    1.42    0.81
 -30   4   4    2.08    0.92
 -30   4  -4    0.83    0.88
 -30  -4  -4    0.74    0.80
[truncated: 458,841 more chars]
